# Supplementary material for: A quantitative model for the dynamics of target recognition and off-target rejection by the CRISPR-Cas Cascade complex
Source: Nat Commun. 2022 Dec 3;13:7460. doi: 10.1038/s41467-022-35116-5 (PMC9718816; doi:10.1038/s41467-022-35116-5)
Supplement: Supplementary file 4 — Source Data [file 41467_2022_35116_MOESM4_ESM.xlsx]

## Sheet: Figure 2b
bars	relative units
force (pN)	U	I
0.17	0.95473	0.04532
0.36	0.3784	0.62236
Traces:
12bp					12bp					12bp				14bp
0.17 pN					0.2 pN					0.36 pN				0.2 pN
time	trace	idealised trace			time	trace	idealised trace			time	trace	idealised trace		time	trace	idealised trace
1500.1	0.29044	0.30891			600.071	0.30436	0.33518			9200.02	0.4878	0.47106		2500.04	0.28319	0.31656
1500.23	0.27869	0.30891			600.204	0.34371	0.33518			9200.15	0.47009	0.47106		2500.17	0.2506	0.24326
1500.36	0.32309	0.30891			600.337	0.34843	0.33518			9200.29	0.45624	0.47106		2500.3	0.27295	0.24326
1500.5	0.30051	0.30891			600.471	0.40213	0.3974			9200.42	0.47685	0.47106		2500.44	0.26771	0.24326
1500.63	0.31717	0.30891			600.604	0.40414	0.3974			9200.55	0.48658	0.47106		2500.57	0.2861	0.24326
1500.76	0.29212	0.30891			600.737	0.38815	0.3974			9200.69	0.46458	0.47106		2500.7	0.24719	0.24326
1500.9	0.30051	0.30891			600.871	0.39989	0.3974			9200.82	0.46243	0.47106		2500.84	0.24798	0.24326
1501.03	0.29059	0.30891			601.004	0.41082	0.3974			9200.95	0.45979	0.47106		2500.97	0.25805	0.24326
1501.16	0.30492	0.30891			601.138	0.43297	0.3974			9201.09	0.47874	0.47106		2501.1	0.21764	0.24326
1501.3	0.22716	0.30891			601.271	0.40918	0.3974			9201.22	0.47253	0.47106		2501.24	0.23536	0.24326
1501.43	0.30207	0.30891			601.404	0.31654	0.3974			9201.35	0.45812	0.47106		2501.37	0.24349	0.24326
1501.56	0.30783	0.30891			601.538	0.4043	0.3974			9201.49	0.48399	0.47106		2501.5	0.22828	0.24326
1501.7	0.33182	0.30891			601.671	0.37264	0.3974			9201.62	0.46525	0.47106		2501.64	0.24966	0.24326
1501.83	0.35112	0.30891			601.804	0.35097	0.3974			9201.75	0.46814	0.47106		2501.77	0.26365	0.24326
1501.96	0.27762	0.30891			601.938	0.3889	0.3974			9201.89	0.46404	0.47106		2501.9	0.23787	0.24326
1502.1	0.31565	0.30891			602.071	0.41393	0.3974			9202.02	0.47069	0.47106		2502.04	0.26947	0.24326
1502.23	0.32104	0.30891			602.204	0.43288	0.3974			9202.15	0.46717	0.47106		2502.17	0.22824	0.24326
1502.36	0.32755	0.30891			602.337	0.39634	0.3974			9202.29	0.45923	0.47106		2502.3	0.23983	0.24326
1502.5	0.2624	0.30891			602.471	0.35821	0.33518			9202.42	0.49544	0.47106		2502.44	0.21971	0.24326
1502.63	0.27034	0.30891			602.604	0.33372	0.33518			9202.55	0.50782	0.47106		2502.57	0.18042	0.24326
1502.76	0.36014	0.30891			602.737	0.3124	0.33518			9202.69	0.48458	0.47106		2502.7	0.26937	0.24326
1502.9	0.31628	0.30891			602.871	0.33486	0.33518			9202.82	0.48919	0.47106		2502.84	0.23201	0.24326
1503.03	0.30656	0.30891			603.004	0.3401	0.33518			9202.95	0.52028	0.47106		2502.97	0.22044	0.24326
1503.16	0.33548	0.30891			603.138	0.32424	0.33518			9203.09	0.46823	0.47106		2503.1	0.27934	0.24326
1503.3	0.31831	0.30891			603.271	0.3076	0.33518			9203.22	0.46055	0.47106		2503.24	0.23066	0.24326
1503.43	0.31199	0.30891			603.404	0.32296	0.33518			9203.35	0.47881	0.47106		2503.37	0.26077	0.24326
1503.56	0.31734	0.30891			603.538	0.31238	0.33518			9203.49	0.49804	0.47106		2503.5	0.22463	0.24326
1503.7	0.31106	0.30891			603.671	0.29619	0.33518			9203.62	0.4891	0.47106		2503.64	0.26258	0.24326
1503.83	0.31813	0.30891			603.804	0.33836	0.33518			9203.75	0.44896	0.47106		2503.77	0.21183	0.24326
1503.96	0.29687	0.30891			603.938	0.32536	0.33518			9203.89	0.45125	0.47106		2503.9	0.242	0.24326
1504.1	0.25503	0.30891			604.071	0.31943	0.33518			9204.02	0.4871	0.47106		2504.04	0.25811	0.24326
1504.23	0.31473	0.30891			604.204	0.34281	0.33518			9204.15	0.45527	0.47106		2504.17	0.22865	0.24326
1504.36	0.27833	0.30891			604.337	0.24933	0.33518			9204.29	0.47541	0.47106		2504.3	0.24643	0.24326
1504.5	0.28707	0.30891			604.471	0.29052	0.33518			9204.42	0.47087	0.47106		2504.44	0.2374	0.24326
1504.63	0.27907	0.30891			604.604	0.33206	0.33518			9204.55	0.4675	0.47106		2504.57	0.24738	0.24326
1504.76	0.27588	0.30891			604.737	0.3442	0.33518			9204.69	0.44969	0.47106		2504.7	0.2511	0.24326
1504.9	0.29635	0.30891			604.871	0.31086	0.33518			9204.82	0.41987	0.40488		2504.84	0.26804	0.24326
1505.03	0.31147	0.30891			605.004	0.34115	0.33518			9204.95	0.426	0.40488		2504.97	0.24215	0.24326
1505.16	0.254	0.30891			605.138	0.35886	0.33518			9205.09	0.38304	0.40488		2505.1	0.24044	0.24326
1505.3	0.31917	0.30891			605.271	0.33282	0.33518			9205.22	0.43243	0.40488		2505.24	0.24429	0.24326
1505.43	0.29099	0.30891			605.404	0.33233	0.33518			9205.35	0.45985	0.47106		2505.37	0.21898	0.24326
1505.56	0.32425	0.30891			605.538	0.34125	0.33518			9205.49	0.47745	0.47106		2505.5	0.23485	0.24326
1505.7	0.31993	0.30891			605.671	0.35566	0.33518			9205.62	0.48733	0.47106		2505.64	0.26263	0.24326
1505.83	0.28105	0.30891			605.804	0.35098	0.33518			9205.75	0.465	0.47106		2505.77	0.24189	0.24326
1505.96	0.33321	0.30891			605.938	0.3596	0.33518			9205.89	0.47134	0.47106		2505.9	0.2225	0.24326
1506.1	0.30944	0.30891			606.071	0.34525	0.33518			9206.02	0.47171	0.47106		2506.04	0.23882	0.24326
1506.23	0.30826	0.30891			606.204	0.35885	0.33518			9206.15	0.47053	0.47106		2506.17	0.23247	0.24326
1506.36	0.29201	0.30891			606.337	0.34137	0.33518			9206.29	0.46836	0.47106		2506.3	0.29613	0.24326
1506.5	0.33296	0.30891			606.471	0.35121	0.33518			9206.42	0.45259	0.47106		2506.44	0.23685	0.24326
1506.63	0.28949	0.30891			606.604	0.33498	0.33518			9206.55	0.47413	0.47106		2506.57	0.23771	0.24326
1506.76	0.31162	0.30891			606.737	0.3063	0.33518			9206.69	0.47219	0.47106		2506.7	0.21959	0.24326
1506.9	0.26153	0.30891			606.871	0.36249	0.33518			9206.82	0.46475	0.47106		2506.84	0.27618	0.24326
1507.03	0.29291	0.30891			607.004	0.35743	0.33518			9206.95	0.46748	0.47106		2506.97	0.23176	0.24326
1507.16	0.26628	0.30891			607.138	0.29784	0.33518			9207.09	0.46453	0.47106		2507.1	0.23983	0.24326
1507.3	0.30274	0.30891			607.271	0.34579	0.33518			9207.22	0.46454	0.47106		2507.24	0.25962	0.24326
1507.43	0.3008	0.30891			607.404	0.32675	0.33518			9207.35	0.4256	0.47106		2507.37	0.2548	0.24326
1507.56	0.34592	0.30891			607.538	0.29461	0.33518			9207.49	0.44726	0.47106		2507.5	0.26436	0.24326
1507.7	0.2904	0.30891			607.671	0.32306	0.33518			9207.62	0.47908	0.47106		2507.64	0.22007	0.24326
1507.83	0.31826	0.30891			607.804	0.38234	0.33518			9207.75	0.4524	0.47106		2507.77	0.22279	0.24326
1507.96	0.34952	0.30891			607.938	0.32938	0.33518			9207.89	0.4774	0.47106		2507.9	0.26234	0.24326
1508.1	0.33857	0.30891			608.071	0.31121	0.33518			9208.02	0.48825	0.47106		2508.04	0.27003	0.24326
1508.23	0.2909	0.30891			608.204	0.33843	0.33518			9208.15	0.47151	0.47106		2508.17	0.2629	0.24326
1508.36	0.30164	0.30891			608.337	0.32341	0.33518			9208.29	0.48342	0.47106		2508.3	0.24795	0.24326
1508.5	0.29619	0.30891			608.471	0.33917	0.33518			9208.42	0.45867	0.47106		2508.44	0.22285	0.24326
1508.63	0.31101	0.30891			608.604	0.31976	0.33518			9208.55	0.46587	0.47106		2508.57	0.27609	0.24326
1508.76	0.31499	0.30891			608.737	0.35136	0.33518			9208.69	0.46495	0.47106		2508.7	0.24209	0.24326
1508.9	0.34812	0.30891			608.871	0.36622	0.33518			9208.82	0.46092	0.47106		2508.84	0.24519	0.24326
1509.03	0.29786	0.30891			609.004	0.32623	0.33518			9208.95	0.42972	0.47106		2508.97	0.24761	0.24326
1509.16	0.28487	0.30891			609.138	0.36811	0.33518			9209.09	0.44175	0.47106		2509.1	0.22136	0.24326
1509.3	0.31428	0.30891			609.271	0.33768	0.33518			9209.22	0.4476	0.47106		2509.24	0.25742	0.24326
1509.43	0.29605	0.30891			609.404	0.35107	0.33518			9209.35	0.4897	0.47106		2509.37	0.27279	0.24326
1509.56	0.25908	0.30891			609.538	0.33629	0.33518			9209.49	0.47238	0.47106		2509.5	0.27023	0.24326
1509.7	0.31538	0.30891			609.671	0.30581	0.33518			9209.62	0.49298	0.47106		2509.64	0.23118	0.24326
1509.83	0.30644	0.30891			609.804	0.36618	0.33518			9209.75	0.48086	0.47106		2509.77	0.21842	0.24326
1509.96	0.30118	0.30891			609.938	0.30061	0.33518			9209.89	0.48078	0.47106		2509.9	0.24941	0.24326
1510.1	0.26817	0.30891			610.071	0.3014	0.33518			9210.02	0.48132	0.47106		2510.04	0.24658	0.24326
1510.23	0.31058	0.30891			610.204	0.30037	0.33518			9210.15	0.46371	0.47106		2510.17	0.25324	0.24326
1510.36	0.24641	0.30891			610.337	0.30884	0.33518			9210.29	0.46246	0.47106		2510.3	0.25439	0.24326
1510.5	0.24635	0.30891			610.471	0.33632	0.33518			9210.42	0.48226	0.47106		2510.44	0.23711	0.24326
1510.63	0.30841	0.30891			610.604	0.34371	0.33518			9210.55	0.45396	0.47106		2510.57	0.2211	0.24326
1510.76	0.30416	0.30891			610.737	0.34364	0.33518			9210.69	0.46351	0.47106		2510.7	0.21885	0.24326
1510.9	0.28443	0.30891			610.871	0.39841	0.3974			9210.82	0.50382	0.47106		2510.84	0.26586	0.24326
1511.03	0.22882	0.30891			611.004	0.38665	0.3974			9210.95	0.49124	0.47106		2510.97	0.24782	0.24326
1511.16	0.34177	0.30891			611.138	0.36273	0.3974			9211.09	0.45829	0.47106		2511.1	0.2366	0.24326
1511.3	0.29752	0.30891			611.271	0.42923	0.3974			9211.22	0.46044	0.47106		2511.24	0.23218	0.24326
1511.43	0.27044	0.30891			611.404	0.43007	0.3974			9211.35	0.47717	0.47106		2511.37	0.21615	0.24326
1511.56	0.35157	0.30891			611.538	0.41881	0.3974			9211.49	0.48426	0.47106		2511.5	0.26303	0.24326
1511.7	0.29672	0.30891			611.671	0.39209	0.3974			9211.62	0.488	0.47106		2511.64	0.2278	0.24326
1511.83	0.36061	0.30891			611.804	0.38215	0.3974			9211.75	0.46887	0.47106		2511.77	0.25481	0.24326
1511.96	0.30563	0.30891			611.938	0.42762	0.3974			9211.89	0.45697	0.47106		2511.9	0.24867	0.24326
1512.1	0.32021	0.30891			612.071	0.36807	0.3974			9212.02	0.47468	0.47106		2512.04	0.24477	0.24326
1512.23	0.31761	0.30891			612.204	0.32065	0.3974			9212.15	0.46215	0.47106		2512.17	0.2337	0.24326
1512.36	0.29789	0.30891			612.337	0.36508	0.3974			9212.29	0.4665	0.47106		2512.3	0.27621	0.24326
1512.5	0.32946	0.30891			612.471	0.4571	0.3974			9212.42	0.45803	0.47106		2512.44	0.21979	0.24326
1512.63	0.31776	0.30891			612.604	0.42846	0.3974			9212.55	0.49794	0.47106		2512.57	0.24598	0.24326
1512.76	0.26178	0.30891			612.737	0.43324	0.3974			9212.69	0.46015	0.47106		2512.7	0.226	0.24326
1512.9	0.28666	0.30891			612.871	0.41556	0.3974			9212.82	0.46207	0.47106		2512.84	0.23812	0.24326
1513.03	0.23787	0.30891			613.004	0.40954	0.3974			9212.95	0.45841	0.47106		2512.97	0.24201	0.24326
1513.16	0.30581	0.30891			613.138	0.38811	0.3974			9213.09	0.47666	0.47106		2513.1	0.21921	0.24326
1513.3	0.32788	0.30891			613.271	0.35899	0.3974			9213.22	0.49509	0.47106		2513.24	0.23867	0.24326
1513.43	0.32719	0.30891			613.404	0.39243	0.3974			9213.35	0.46916	0.47106		2513.37	0.25687	0.24326
1513.56	0.3171	0.30891			613.538	0.43073	0.3974			9213.49	0.46829	0.47106		2513.5	0.21511	0.24326
1513.7	0.3067	0.30891			613.671	0.39946	0.3974			9213.62	0.45564	0.47106		2513.64	0.2214	0.24326
1513.83	0.30401	0.30891			613.804	0.39921	0.3974			9213.75	0.49527	0.47106		2513.77	0.23355	0.24326
1513.96	0.3166	0.30891			613.938	0.42275	0.3974			9213.89	0.48233	0.47106		2513.9	0.24718	0.24326
1514.1	0.32025	0.30891			614.071	0.39157	0.3974			9214.02	0.45377	0.47106		2514.04	0.25297	0.24326
1514.23	0.27594	0.30891			614.204	0.40264	0.3974			9214.15	0.46756	0.47106		2514.17	0.26333	0.24326
1514.36	0.34562	0.30891			614.337	0.43395	0.3974			9214.29	0.49896	0.47106		2514.3	0.25287	0.24326
1514.5	0.28456	0.30891			614.471	0.42801	0.3974			9214.42	0.45321	0.47106		2514.44	0.26239	0.24326
1514.63	0.29482	0.30891			614.604	0.39683	0.3974			9214.55	0.48142	0.47106		2514.57	0.28673	0.24326
1514.76	0.31611	0.30891			614.737	0.41648	0.3974			9214.69	0.45978	0.47106		2514.7	0.259	0.24326
1514.9	0.29015	0.30891			614.871	0.44157	0.3974			9214.82	0.47214	0.47106		2514.84	0.25216	0.24326
1515.03	0.317	0.30891			615.004	0.45783	0.3974			9214.95	0.44967	0.47106		2514.97	0.23413	0.24326
1515.16	0.32669	0.30891			615.138	0.45602	0.3974			9215.09	0.46975	0.47106		2515.1	0.24591	0.24326
1515.3	0.30761	0.30891			615.271	0.36312	0.3974			9215.22	0.45208	0.47106		2515.24	0.24742	0.24326
1515.43	0.28198	0.30891			615.404	0.42499	0.3974			9215.35	0.45385	0.47106		2515.37	0.23095	0.24326
1515.56	0.26488	0.30891			615.538	0.40899	0.3974			9215.49	0.46775	0.47106		2515.5	0.26109	0.24326
1515.7	0.3312	0.30891			615.671	0.38853	0.3974			9215.62	0.44982	0.47106		2515.64	0.22855	0.24326
1515.83	0.28828	0.30891			615.804	0.42271	0.3974			9215.75	0.46652	0.47106		2515.77	0.22444	0.24326
1515.96	0.33726	0.30891			615.938	0.38355	0.3974			9215.89	0.47259	0.47106		2515.9	0.24345	0.24326
1516.1	0.28549	0.30891			616.071	0.40193	0.3974			9216.02	0.47651	0.47106		2516.04	0.20731	0.24326
1516.23	0.30111	0.30891			616.204	0.38969	0.3974			9216.15	0.4892	0.47106		2516.17	0.21648	0.24326
1516.36	0.30627	0.30891			616.337	0.34594	0.3974			9216.29	0.42727	0.47106		2516.3	0.23521	0.24326
1516.5	0.30594	0.30891			616.471	0.31185	0.3974			9216.42	0.47648	0.47106		2516.44	0.22605	0.24326
1516.63	0.30345	0.30891			616.604	0.42487	0.3974			9216.55	0.47368	0.47106		2516.57	0.21429	0.24326
1516.76	0.26165	0.30891			616.737	0.43596	0.3974			9216.69	0.46949	0.47106		2516.7	0.27966	0.24326
1516.9	0.28245	0.30891			616.871	0.43262	0.3974			9216.82	0.50532	0.47106		2516.84	0.24472	0.24326
1517.03	0.28975	0.30891			617.004	0.39237	0.3974			9216.95	0.47559	0.47106		2516.97	0.20371	0.24326
1517.16	0.29338	0.30891			617.138	0.41988	0.3974			9217.09	0.48256	0.47106		2517.1	0.22995	0.24326
1517.3	0.32355	0.30891			617.271	0.37537	0.3974			9217.22	0.48644	0.47106		2517.24	0.24588	0.24326
1517.43	0.32452	0.30891			617.404	0.39758	0.3974			9217.35	0.47994	0.47106		2517.37	0.26334	0.24326
1517.56	0.33136	0.30891			617.538	0.40208	0.3974			9217.49	0.50954	0.47106		2517.5	0.21682	0.24326
1517.7	0.30831	0.30891			617.671	0.39517	0.3974			9217.62	0.53542	0.47106		2517.64	0.25696	0.24326
1517.83	0.30719	0.30891			617.804	0.38194	0.3974			9217.75	0.47656	0.47106		2517.77	0.2502	0.24326
1517.96	0.29658	0.30891			617.938	0.38104	0.3974			9217.89	0.47375	0.47106		2517.9	0.26388	0.24326
1518.1	0.26484	0.30891			618.071	0.39774	0.3974			9218.02	0.48957	0.47106		2518.04	0.23588	0.24326
1518.23	0.29751	0.30891			618.204	0.39522	0.3974			9218.15	0.48725	0.47106		2518.17	0.25446	0.24326
1518.36	0.33351	0.30891			618.337	0.43798	0.3974			9218.29	0.4767	0.47106		2518.3	0.24177	0.24326
1518.5	0.33371	0.30891			618.471	0.37805	0.3974			9218.42	0.50053	0.47106		2518.44	0.26324	0.24326
1518.63	0.31554	0.30891			618.604	0.39524	0.3974			9218.55	0.52707	0.47106		2518.57	0.2594	0.24326
1518.76	0.2675	0.30891			618.737	0.42574	0.3974			9218.69	0.52736	0.47106		2518.7	0.2636	0.24326
1518.9	0.30196	0.30891			618.871	0.40543	0.3974			9218.82	0.49289	0.47106		2518.84	0.23484	0.24326
1519.03	0.28758	0.30891			619.004	0.42565	0.3974			9218.95	0.48749	0.47106		2518.97	0.24324	0.24326
1519.16	0.30898	0.30891			619.138	0.36682	0.3974			9219.09	0.48042	0.47106		2519.1	0.28714	0.24326
1519.3	0.33059	0.30891			619.271	0.38278	0.3974			9219.22	0.49782	0.47106		2519.24	0.23034	0.24326
1519.43	0.35178	0.30891			619.404	0.39171	0.3974			9219.35	0.50142	0.47106		2519.37	0.23063	0.24326
1519.56	0.31277	0.30891			619.538	0.38421	0.3974			9219.49	0.49883	0.47106		2519.5	0.24428	0.24326
1519.7	0.34292	0.30891			619.671	0.37002	0.3974			9219.62	0.47789	0.47106		2519.64	0.20988	0.24326
1519.83	0.29999	0.30891			619.804	0.44395	0.3974			9219.75	0.46275	0.47106		2519.77	0.274	0.24326
1519.96	0.28798	0.30891			619.938	0.44122	0.3974			9219.89	0.4657	0.47106		2519.9	0.21981	0.24326
1520.1	0.32797	0.30891			620.071	0.2895	0.3974			9220.02	0.47626	0.47106		2520.04	0.22351	0.24326
1520.23	0.31786	0.30891			620.204	0.39952	0.3974			9220.15	0.46086	0.47106		2520.17	0.19213	0.24326
1520.36	0.30887	0.30891			620.337	0.42754	0.3974			9220.29	0.46761	0.47106		2520.3	0.23031	0.24326
1520.5	0.27963	0.30891			620.471	0.45635	0.3974			9220.42	0.48413	0.47106		2520.44	0.25217	0.24326
1520.63	0.29646	0.30891			620.604	0.40683	0.3974			9220.55	0.48701	0.47106		2520.57	0.20381	0.24326
1520.76	0.3284	0.30891			620.737	0.4326	0.3974			9220.69	0.48196	0.47106		2520.7	0.23716	0.24326
1520.9	0.29382	0.30891			620.871	0.42974	0.3974			9220.82	0.43957	0.47106		2520.84	0.25997	0.24326
1521.03	0.31817	0.30891			621.004	0.40929	0.3974			9220.95	0.49956	0.47106		2520.97	0.22627	0.24326
1521.16	0.40943	0.36606			621.138	0.3957	0.3974			9221.09	0.48144	0.47106		2521.1	0.22642	0.24326
1521.3	0.31727	0.36606			621.271	0.39066	0.3974			9221.22	0.46028	0.47106		2521.24	0.24847	0.24326
1521.43	0.33167	0.36606			621.404	0.43521	0.3974			9221.35	0.46871	0.47106		2521.37	0.2659	0.24326
1521.56	0.36858	0.36606			621.538	0.41826	0.3974			9221.49	0.46986	0.47106		2521.5	0.25477	0.24326
1521.7	0.39313	0.36606			621.671	0.394	0.3974			9221.62	0.47333	0.47106		2521.64	0.27578	0.24326
1521.83	0.34418	0.36606			621.804	0.42625	0.3974			9221.75	0.47828	0.47106		2521.77	0.25481	0.24326
1521.96	0.36202	0.36606			621.938	0.4111	0.3974			9221.89	0.43854	0.47106		2521.9	0.26643	0.24326
1522.1	0.31642	0.36606			622.071	0.41346	0.3974			9222.02	0.48794	0.47106		2522.04	0.24692	0.24326
1522.23	0.29874	0.36606			622.204	0.38348	0.3974			9222.15	0.47889	0.47106		2522.17	0.21466	0.24326
1522.36	0.40686	0.36606			622.337	0.34362	0.3974			9222.29	0.43873	0.47106		2522.3	0.24923	0.24326
1522.5	0.4047	0.36606			622.471	0.41516	0.3974			9222.42	0.45579	0.47106		2522.44	0.23335	0.24326
1522.63	0.38721	0.36606			622.604	0.39377	0.3974			9222.55	0.4741	0.47106		2522.57	0.29477	0.24326
1522.76	0.37222	0.36606			622.737	0.37716	0.3974			9222.69	0.45241	0.47106		2522.7	0.24514	0.24326
1522.9	0.37282	0.36606			622.871	0.38962	0.3974			9222.82	0.46478	0.47106		2522.84	0.24843	0.24326
1523.03	0.35627	0.36606			623.004	0.43266	0.3974			9222.95	0.45349	0.47106		2522.97	0.25749	0.24326
1523.16	0.36472	0.36606			623.138	0.38633	0.3974			9223.09	0.49361	0.47106		2523.1	0.22545	0.24326
1523.3	0.34095	0.36606			623.271	0.37435	0.3974			9223.22	0.45593	0.47106		2523.24	0.26465	0.24326
1523.43	0.31379	0.36606			623.404	0.42092	0.3974			9223.35	0.45637	0.47106		2523.37	0.26217	0.24326
1523.56	0.35978	0.36606			623.538	0.43676	0.3974			9223.49	0.49314	0.47106		2523.5	0.22557	0.24326
1523.7	0.32019	0.36606			623.671	0.37652	0.3974			9223.62	0.46157	0.47106		2523.64	0.26772	0.24326
1523.83	0.35753	0.36606			623.804	0.44729	0.3974			9223.75	0.46832	0.47106		2523.77	0.23689	0.24326
1523.96	0.42348	0.36606			623.938	0.39979	0.3974			9223.89	0.47751	0.47106		2523.9	0.23585	0.24326
1524.1	0.34647	0.36606			624.071	0.29985	0.3974			9224.02	0.46492	0.47106		2524.04	0.27839	0.24326
1524.23	0.36761	0.36606			624.204	0.36962	0.3974			9224.15	0.45847	0.47106		2524.17	0.27413	0.24326
1524.36	0.3712	0.36606			624.337	0.38499	0.3974			9224.29	0.47239	0.47106		2524.3	0.26225	0.24326
1524.5	0.36949	0.36606			624.471	0.37474	0.3974			9224.42	0.48129	0.47106		2524.44	0.27646	0.24326
1524.63	0.37034	0.36606			624.604	0.3437	0.3974			9224.55	0.46345	0.47106		2524.57	0.23847	0.24326
1524.76	0.40466	0.36606			624.737	0.40332	0.3974			9224.69	0.47231	0.47106		2524.7	0.20124	0.24326
1524.9	0.40743	0.36606			624.871	0.35425	0.3974			9224.82	0.47579	0.47106		2524.84	0.28314	0.24326
1525.03	0.40931	0.36606			625.004	0.41312	0.3974			9224.95	0.4752	0.47106		2524.97	0.27272	0.24326
1525.16	0.36699	0.36606			625.138	0.41874	0.3974			9225.09	0.47448	0.47106		2525.1	0.2219	0.24326
1525.3	0.32969	0.36606			625.271	0.39365	0.3974			9225.22	0.47063	0.47106		2525.24	0.2106	0.24326
1525.43	0.2876	0.36606			625.404	0.35925	0.3974			9225.35	0.49245	0.47106		2525.37	0.24369	0.24326
1525.56	0.39193	0.36606			625.538	0.37796	0.3974			9225.49	0.4889	0.47106		2525.5	0.20531	0.24326
1525.7	0.31868	0.36606			625.671	0.38416	0.3974			9225.62	0.48702	0.47106		2525.64	0.24457	0.24326
1525.83	0.34526	0.36606			625.804	0.34469	0.33518			9225.75	0.44631	0.47106		2525.77	0.2514	0.24326
1525.96	0.40372	0.36606			625.938	0.34883	0.33518			9225.89	0.45152	0.47106		2525.9	0.21379	0.24326
1526.1	0.31415	0.36606			626.071	0.331	0.33518			9226.02	0.4464	0.47106		2526.04	0.22874	0.24326
1526.23	0.39646	0.36606			626.204	0.37548	0.33518			9226.15	0.47192	0.47106		2526.17	0.25913	0.24326
1526.36	0.39516	0.36606			626.337	0.3482	0.33518			9226.29	0.48954	0.47106		2526.3	0.28142	0.24326
1526.5	0.35627	0.36606			626.471	0.39752	0.33518			9226.42	0.46576	0.47106		2526.44	0.27035	0.24326
1526.63	0.41368	0.36606			626.604	0.34439	0.33518			9226.55	0.48949	0.47106		2526.57	0.22002	0.24326
1526.76	0.36621	0.36606			626.737	0.3388	0.33518			9226.69	0.4661	0.47106		2526.7	0.26939	0.24326
1526.9	0.29982	0.36606			626.871	0.32978	0.33518			9226.82	0.46016	0.47106		2526.84	0.26028	0.24326
1527.03	0.36792	0.36606			627.004	0.33761	0.33518			9226.95	0.46022	0.47106		2526.97	0.23325	0.24326
1527.16	0.34236	0.36606			627.138	0.30264	0.33518			9227.09	0.49181	0.47106		2527.1	0.25356	0.24326
1527.3	0.38348	0.36606			627.271	0.33985	0.33518			9227.22	0.47342	0.47106		2527.24	0.24459	0.24326
1527.43	0.34359	0.36606			627.404	0.3304	0.33518			9227.35	0.46251	0.47106		2527.37	0.27077	0.24326
1527.56	0.36497	0.36606			627.538	0.31647	0.33518			9227.49	0.44913	0.47106		2527.5	0.2493	0.24326
1527.7	0.42752	0.36606			627.671	0.29615	0.33518			9227.62	0.4541	0.47106		2527.64	0.23838	0.24326
1527.83	0.36081	0.36606			627.804	0.31008	0.33518			9227.75	0.48295	0.47106		2527.77	0.23483	0.24326
1527.96	0.37326	0.36606			627.938	0.33852	0.33518			9227.89	0.47795	0.47106		2527.9	0.24794	0.24326
1528.1	0.34884	0.36606			628.071	0.2882	0.33518			9228.02	0.50162	0.47106		2528.04	0.24055	0.24326
1528.23	0.38575	0.36606			628.204	0.31676	0.33518			9228.15	0.46877	0.47106		2528.17	0.24272	0.24326
1528.36	0.26893	0.36606			628.337	0.34273	0.33518			9228.29	0.46423	0.47106		2528.3	0.22976	0.24326
1528.5	0.31886	0.36606			628.471	0.34933	0.33518			9228.42	0.45844	0.47106		2528.44	0.25627	0.24326
1528.63	0.3389	0.36606			628.604	0.33188	0.33518			9228.55	0.47454	0.47106		2528.57	0.23094	0.24326
1528.76	0.4126	0.36606			628.737	0.3051	0.33518			9228.69	0.47517	0.47106		2528.7	0.23542	0.24326
1528.9	0.42228	0.36606			628.871	0.32792	0.33518			9228.82	0.4412	0.47106		2528.84	0.22536	0.24326
1529.03	0.37995	0.36606			629.004	0.3047	0.33518			9228.95	0.47832	0.47106		2528.97	0.22872	0.24326
1529.16	0.29909	0.36606			629.138	0.34196	0.33518			9229.09	0.46513	0.47106		2529.1	0.24466	0.24326
1529.3	0.37662	0.36606			629.271	0.28468	0.33518			9229.22	0.46943	0.47106		2529.24	0.27202	0.24326
1529.43	0.34946	0.36606			629.404	0.31061	0.33518			9229.35	0.46783	0.47106		2529.37	0.23652	0.24326
1529.56	0.32744	0.36606			629.538	0.33456	0.33518			9229.49	0.46049	0.47106		2529.5	0.24732	0.24326
1529.7	0.34795	0.36606			629.671	0.30121	0.33518			9229.62	0.47681	0.47106		2529.64	0.24895	0.24326
1529.83	0.3559	0.36606			629.804	0.35583	0.33518			9229.75	0.48564	0.47106		2529.77	0.25145	0.24326
1529.96	0.27732	0.30891			629.938	0.35156	0.33518			9229.89	0.49328	0.47106		2529.9	0.22431	0.24326
1530.1	0.2931	0.30891			630.071	0.34678	0.33518			9230.02	0.47432	0.47106		2530.04	0.21647	0.24326
1530.23	0.33869	0.30891			630.204	0.29555	0.33518			9230.15	0.48961	0.47106		2530.17	0.25285	0.24326
1530.36	0.26884	0.30891			630.337	0.30964	0.33518			9230.29	0.468	0.47106		2530.3	0.25389	0.24326
1530.5	0.32394	0.30891			630.471	0.34048	0.33518			9230.42	0.47752	0.47106		2530.44	0.26917	0.24326
1530.63	0.28517	0.30891			630.604	0.33367	0.33518			9230.55	0.48447	0.47106		2530.57	0.2612	0.24326
1530.76	0.31225	0.30891			630.737	0.34409	0.33518			9230.69	0.4556	0.47106		2530.7	0.22229	0.24326
1530.9	0.30732	0.30891			630.871	0.31415	0.33518			9230.82	0.47754	0.47106		2530.84	0.21621	0.24326
1531.03	0.34101	0.30891			631.004	0.31803	0.33518			9230.95	0.46457	0.47106		2530.97	0.27157	0.24326
1531.16	0.29744	0.30891			631.138	0.33587	0.33518			9231.09	0.44406	0.47106		2531.1	0.22192	0.24326
1531.3	0.33407	0.30891			631.271	0.35792	0.33518			9231.22	0.45859	0.47106		2531.24	0.25626	0.24326
1531.43	0.28502	0.30891			631.404	0.31178	0.33518			9231.35	0.47005	0.47106		2531.37	0.20934	0.24326
1531.56	0.32061	0.30891			631.538	0.35452	0.33518			9231.49	0.44258	0.47106		2531.5	0.22653	0.24326
1531.7	0.28194	0.30891			631.671	0.28625	0.33518			9231.62	0.47536	0.47106		2531.64	0.2393	0.24326
1531.83	0.28994	0.30891			631.804	0.32959	0.33518			9231.75	0.46918	0.47106		2531.77	0.25329	0.24326
1531.96	0.2911	0.30891			631.938	0.30285	0.33518			9231.89	0.48868	0.47106		2531.9	0.24016	0.24326
1532.1	0.31472	0.30891			632.071	0.34617	0.33518			9232.02	0.46422	0.47106		2532.04	0.19487	0.24326
1532.23	0.26291	0.30891			632.204	0.32894	0.33518			9232.15	0.4716	0.47106		2532.17	0.22245	0.24326
1532.36	0.32824	0.30891			632.337	0.34197	0.33518			9232.29	0.4715	0.47106		2532.3	0.23469	0.24326
1532.5	0.27291	0.30891			632.471	0.26722	0.33518			9232.42	0.45403	0.47106		2532.44	0.25571	0.24326
1532.63	0.27188	0.30891			632.604	0.32666	0.33518			9232.55	0.46431	0.47106		2532.57	0.25969	0.24326
1532.76	0.31443	0.30891			632.737	0.3298	0.33518			9232.69	0.45708	0.47106		2532.7	0.27527	0.24326
1532.9	0.35256	0.30891			632.871	0.35575	0.33518			9232.82	0.47865	0.47106		2532.84	0.23503	0.24326
1533.03	0.34828	0.30891			633.004	0.32741	0.33518			9232.95	0.46938	0.47106		2532.97	0.24475	0.24326
1533.16	0.26316	0.30891			633.138	0.33275	0.33518			9233.09	0.47092	0.47106		2533.1	0.25293	0.24326
1533.3	0.3139	0.30891			633.271	0.32282	0.33518			9233.22	0.49653	0.47106		2533.24	0.24269	0.24326
1533.43	0.29097	0.30891			633.404	0.3158	0.33518			9233.35	0.44747	0.47106		2533.37	0.24674	0.24326
1533.56	0.29545	0.30891			633.538	0.34599	0.33518			9233.49	0.45131	0.47106		2533.5	0.31576	0.31656
1533.7	0.30547	0.30891			633.671	0.30986	0.33518			9233.62	0.47076	0.47106		2533.64	0.29596	0.31656
1533.83	0.32341	0.30891			633.804	0.3363	0.33518			9233.75	0.46175	0.47106		2533.77	0.3237	0.31656
1533.96	0.33735	0.30891			633.938	0.31091	0.33518			9233.89	0.48465	0.47106		2533.9	0.31871	0.31656
1534.1	0.34461	0.30891			634.071	0.28978	0.33518			9234.02	0.48401	0.47106		2534.04	0.31887	0.31656
1534.23	0.31152	0.30891			634.204	0.29276	0.33518			9234.15	0.478	0.47106		2534.17	0.31892	0.31656
1534.36	0.37237	0.30891			634.337	0.32585	0.33518			9234.29	0.47487	0.47106		2534.3	0.31135	0.31656
1534.5	0.28052	0.30891			634.471	0.34552	0.33518			9234.42	0.48296	0.47106		2534.44	0.33118	0.31656
1534.63	0.31879	0.30891			634.604	0.31222	0.33518			9234.55	0.48371	0.47106		2534.57	0.33197	0.31656
1534.76	0.31158	0.30891			634.737	0.29707	0.33518			9234.69	0.45934	0.47106		2534.7	0.33441	0.31656
1534.9	0.29356	0.30891			634.871	0.34537	0.33518			9234.82	0.46556	0.47106		2534.84	0.33733	0.31656
1535.03	0.29699	0.30891			635.004	0.27125	0.33518			9234.95	0.47362	0.47106		2534.97	0.27845	0.31656
1535.16	0.33914	0.30891			635.138	0.3201	0.33518			9235.09	0.46139	0.47106		2535.1	0.30106	0.31656
1535.3	0.31563	0.30891			635.271	0.31493	0.33518			9235.22	0.46054	0.47106		2535.24	0.3565	0.31656
1535.43	0.30512	0.30891			635.404	0.35515	0.33518			9235.35	0.46007	0.47106		2535.37	0.33284	0.31656
1535.56	0.31125	0.30891			635.538	0.36266	0.33518			9235.49	0.46712	0.47106		2535.5	0.32199	0.31656
1535.7	0.32026	0.30891			635.671	0.32493	0.33518			9235.62	0.46523	0.47106		2535.64	0.36229	0.31656
1535.83	0.29743	0.30891			635.804	0.33309	0.33518			9235.75	0.46341	0.47106		2535.77	0.33503	0.31656
1535.96	0.31894	0.30891			635.938	0.33284	0.33518			9235.89	0.46743	0.47106		2535.9	0.28549	0.31656
1536.1	0.31133	0.30891			636.071	0.31186	0.33518			9236.02	0.46737	0.47106		2536.04	0.334	0.31656
1536.23	0.26235	0.30891			636.204	0.34464	0.33518			9236.15	0.46584	0.47106		2536.17	0.34376	0.31656
1536.36	0.27719	0.30891			636.337	0.31919	0.33518			9236.29	0.47301	0.47106		2536.3	0.31337	0.31656
1536.5	0.28418	0.30891			636.471	0.27284	0.33518			9236.42	0.46166	0.47106		2536.44	0.32699	0.31656
1536.63	0.35736	0.30891			636.604	0.30451	0.33518			9236.55	0.46811	0.47106		2536.57	0.31008	0.31656
1536.76	0.31565	0.30891			636.737	0.32532	0.33518			9236.69	0.44962	0.47106		2536.7	0.30613	0.31656
1536.9	0.29052	0.30891			636.871	0.33444	0.33518			9236.82	0.46135	0.47106		2536.84	0.31771	0.31656
1537.03	0.30859	0.30891			637.004	0.27492	0.33518			9236.95	0.45069	0.47106		2536.97	0.34175	0.31656
1537.16	0.24441	0.30891			637.138	0.34807	0.33518			9237.09	0.4562	0.47106		2537.1	0.30278	0.31656
1537.3	0.27597	0.30891			637.271	0.36778	0.33518			9237.22	0.45963	0.47106		2537.24	0.3226	0.31656
1537.43	0.2852	0.30891			637.404	0.35568	0.33518			9237.35	0.45795	0.47106		2537.37	0.28209	0.31656
1537.56	0.27802	0.30891			637.538	0.27743	0.33518			9237.49	0.46711	0.47106		2537.5	0.32797	0.31656
1537.7	0.32885	0.30891			637.671	0.32869	0.33518			9237.62	0.47068	0.47106		2537.64	0.29832	0.31656
1537.83	0.27389	0.30891			637.804	0.37166	0.33518			9237.75	0.44325	0.47106		2537.77	0.32588	0.31656
1537.96	0.28978	0.30891			637.938	0.32226	0.33518			9237.89	0.455	0.47106		2537.9	0.27651	0.31656
1538.1	0.28601	0.30891			638.071	0.31918	0.33518			9238.02	0.45316	0.47106		2538.04	0.30254	0.31656
1538.23	0.3116	0.30891			638.204	0.31249	0.33518			9238.15	0.46359	0.47106		2538.17	0.34298	0.31656
1538.36	0.33809	0.30891			638.337	0.35133	0.33518			9238.29	0.47036	0.47106		2538.3	0.29779	0.31656
1538.5	0.32337	0.30891			638.471	0.32813	0.33518			9238.42	0.48411	0.47106		2538.44	0.30937	0.31656
1538.63	0.31281	0.30891			638.604	0.31694	0.33518			9238.55	0.44585	0.47106		2538.57	0.32518	0.31656
1538.76	0.33102	0.30891			638.737	0.37172	0.33518			9238.69	0.47256	0.47106		2538.7	0.3343	0.31656
1538.9	0.26899	0.30891			638.871	0.34641	0.33518			9238.82	0.49722	0.47106		2538.84	0.3427	0.31656
1539.03	0.26442	0.30891			639.004	0.33132	0.33518			9238.95	0.44852	0.47106		2538.97	0.34334	0.31656
1539.16	0.31985	0.30891			639.138	0.29936	0.33518			9239.09	0.48497	0.47106		2539.1	0.30559	0.31656
1539.3	0.32898	0.30891			639.271	0.30364	0.33518			9239.22	0.43894	0.47106		2539.24	0.30787	0.31656
1539.43	0.26921	0.30891			639.404	0.25645	0.33518			9239.35	0.47133	0.47106		2539.37	0.33268	0.31656
1539.56	0.31042	0.30891			639.538	0.32004	0.33518			9239.49	0.4831	0.47106		2539.5	0.29194	0.31656
1539.7	0.30884	0.30891			639.671	0.29588	0.33518			9239.62	0.48246	0.47106		2539.64	0.31846	0.31656
1539.83	0.24567	0.30891			639.804	0.34898	0.33518			9239.75	0.4619	0.47106		2539.77	0.30703	0.31656
1539.96	0.23247	0.30891			639.938	0.33092	0.33518			9239.89	0.46958	0.47106		2539.9	0.34057	0.31656
1540.1	0.2751	0.30891			640.071	0.32365	0.33518			9240.02	0.49517	0.47106		2540.04	0.33574	0.31656
1540.23	0.28843	0.30891			640.204	0.31249	0.33518			9240.15	0.46156	0.47106		2540.17	0.32976	0.31656
1540.36	0.30404	0.30891			640.337	0.32804	0.33518			9240.29	0.44651	0.47106		2540.3	0.3163	0.31656
1540.5	0.34357	0.30891			640.471	0.37503	0.33518			9240.42	0.48485	0.47106		2540.44	0.3198	0.31656
1540.63	0.28375	0.30891			640.604	0.33601	0.33518			9240.55	0.47193	0.47106		2540.57	0.33472	0.31656
1540.76	0.31206	0.30891			640.737	0.32843	0.33518			9240.69	0.46511	0.47106		2540.7	0.36084	0.31656
1540.9	0.32416	0.30891			640.871	0.28701	0.33518			9240.82	0.45245	0.47106		2540.84	0.33562	0.31656
1541.03	0.31698	0.30891			641.004	0.30904	0.33518			9240.95	0.46087	0.47106		2540.97	0.31654	0.31656
1541.16	0.33595	0.30891			641.138	0.32173	0.33518			9241.09	0.47194	0.47106		2541.1	0.32812	0.31656
1541.3	0.30305	0.30891			641.271	0.28749	0.33518			9241.22	0.44677	0.47106		2541.24	0.28623	0.31656
1541.43	0.3554	0.30891			641.404	0.30964	0.33518			9241.35	0.46104	0.47106		2541.37	0.33457	0.31656
1541.56	0.29494	0.30891			641.538	0.3814	0.33518			9241.49	0.48588	0.47106		2541.5	0.32666	0.31656
1541.7	0.31769	0.30891			641.671	0.30544	0.33518			9241.62	0.46733	0.47106		2541.64	0.35996	0.31656
1541.83	0.34029	0.30891			641.804	0.30965	0.33518			9241.75	0.46928	0.47106		2541.77	0.31613	0.31656
1541.96	0.32173	0.30891			641.938	0.30893	0.33518			9241.89	0.49392	0.47106		2541.9	0.29239	0.31656
1542.1	0.31786	0.30891			642.071	0.35801	0.33518			9242.02	0.46947	0.47106		2542.04	0.33561	0.31656
1542.23	0.28441	0.30891			642.204	0.25	0.33518			9242.15	0.46916	0.47106		2542.17	0.3269	0.31656
1542.36	0.31243	0.30891			642.337	0.33894	0.33518			9242.29	0.47712	0.47106		2542.3	0.31414	0.31656
1542.5	0.23854	0.30891			642.471	0.34489	0.33518			9242.42	0.45923	0.47106		2542.44	0.34172	0.31656
1542.63	0.30773	0.30891			642.604	0.34867	0.33518			9242.55	0.4951	0.47106		2542.57	0.33992	0.31656
1542.76	0.35141	0.30891			642.737	0.34224	0.33518			9242.69	0.45119	0.47106		2542.7	0.32351	0.31656
1542.9	0.28994	0.30891			642.871	0.2793	0.33518			9242.82	0.43643	0.47106		2542.84	0.30403	0.31656
1543.03	0.33185	0.30891			643.004	0.35457	0.33518			9242.95	0.47923	0.47106		2542.97	0.31946	0.31656
1543.16	0.32289	0.30891			643.138	0.3193	0.33518			9243.09	0.48173	0.47106		2543.1	0.3112	0.31656
1543.3	0.28091	0.30891			643.271	0.3014	0.33518			9243.22	0.47704	0.47106		2543.24	0.33994	0.31656
1543.43	0.29126	0.30891			643.404	0.31335	0.33518			9243.35	0.49654	0.47106		2543.37	0.29624	0.31656
1543.56	0.27224	0.30891			643.538	0.34421	0.33518			9243.49	0.44779	0.47106		2543.5	0.33263	0.31656
1543.7	0.23197	0.30891			643.671	0.29429	0.33518			9243.62	0.46905	0.47106		2543.64	0.3188	0.31656
1543.83	0.30294	0.30891			643.804	0.28294	0.33518			9243.75	0.44622	0.47106		2543.77	0.32175	0.31656
1543.96	0.365	0.30891			643.938	0.33034	0.33518			9243.89	0.47447	0.47106		2543.9	0.33261	0.31656
1544.1	0.30917	0.30891			644.071	0.3007	0.33518			9244.02	0.47863	0.47106		2544.04	0.31493	0.31656
1544.23	0.30724	0.30891			644.204	0.34553	0.33518			9244.15	0.47467	0.47106		2544.17	0.33631	0.31656
1544.36	0.2496	0.30891			644.337	0.31904	0.33518			9244.29	0.46838	0.47106		2544.3	0.34059	0.31656
1544.5	0.28001	0.30891			644.471	0.31043	0.33518			9244.42	0.45983	0.47106		2544.44	0.32636	0.31656
1544.63	0.27836	0.30891			644.604	0.33661	0.33518			9244.55	0.473	0.47106		2544.57	0.31899	0.31656
1544.76	0.27793	0.30891			644.737	0.31153	0.33518			9244.69	0.45784	0.47106		2544.7	0.34353	0.31656
1544.9	0.23428	0.30891			644.871	0.33319	0.33518			9244.82	0.46526	0.47106		2544.84	0.29643	0.31656
1545.03	0.31603	0.30891			645.004	0.30482	0.33518			9244.95	0.47019	0.47106		2544.97	0.24022	0.31656
1545.16	0.31347	0.30891			645.138	0.3366	0.33518			9245.09	0.48072	0.47106		2545.1	0.26779	0.31656
1545.3	0.30539	0.30891			645.271	0.30612	0.33518			9245.22	0.46749	0.47106		2545.24	0.31402	0.31656
1545.43	0.30304	0.30891			645.404	0.31218	0.33518			9245.35	0.44572	0.47106		2545.37	0.33594	0.31656
1545.56	0.31549	0.30891			645.538	0.34758	0.33518			9245.49	0.47722	0.47106		2545.5	0.3397	0.31656
1545.7	0.32829	0.30891			645.671	0.27522	0.33518			9245.62	0.49242	0.47106		2545.64	0.35297	0.31656
1545.83	0.29751	0.30891			645.804	0.31096	0.33518			9245.75	0.46212	0.47106		2545.77	0.35799	0.31656
1545.96	0.31547	0.30891			645.938	0.32454	0.33518			9245.89	0.46676	0.47106		2545.9	0.28447	0.31656
1546.1	0.34407	0.30891			646.071	0.22535	0.33518			9246.02	0.48639	0.47106		2546.04	0.25588	0.31656
1546.23	0.30174	0.30891			646.204	0.33179	0.33518			9246.15	0.49352	0.47106		2546.17	0.31275	0.31656
1546.36	0.31201	0.30891			646.337	0.32924	0.33518			9246.29	0.47096	0.47106		2546.3	0.33374	0.31656
1546.5	0.31679	0.30891			646.471	0.30567	0.33518			9246.42	0.48158	0.47106		2546.44	0.31332	0.31656
1546.63	0.32272	0.30891			646.604	0.33532	0.33518			9246.55	0.46368	0.47106		2546.57	0.32985	0.31656
1546.76	0.25039	0.30891			646.737	0.34595	0.33518			9246.69	0.472	0.47106		2546.7	0.29298	0.31656
1546.9	0.27958	0.30891			646.871	0.32228	0.33518			9246.82	0.47673	0.47106		2546.84	0.32104	0.31656
1547.03	0.31147	0.30891			647.004	0.33525	0.33518			9246.95	0.48095	0.47106		2546.97	0.31139	0.31656
1547.16	0.29283	0.30891			647.138	0.24274	0.33518			9247.09	0.47649	0.47106		2547.1	0.29807	0.31656
1547.3	0.34773	0.30891			647.271	0.31403	0.33518			9247.22	0.51355	0.47106		2547.24	0.3537	0.31656
1547.43	0.32227	0.30891			647.404	0.30949	0.33518			9247.35	0.45104	0.47106		2547.37	0.33699	0.31656
1547.56	0.30559	0.30891			647.538	0.34905	0.33518			9247.49	0.47327	0.47106		2547.5	0.29089	0.31656
1547.7	0.29453	0.30891			647.671	0.32109	0.33518			9247.62	0.47715	0.47106		2547.64	0.29873	0.31656
1547.83	0.27844	0.30891			647.804	0.29534	0.33518			9247.75	0.48888	0.47106		2547.77	0.34191	0.31656
1547.96	0.27589	0.30891			647.938	0.28674	0.33518			9247.89	0.46239	0.47106		2547.9	0.30572	0.31656
1548.1	0.29744	0.30891			648.071	0.30749	0.33518			9248.02	0.48698	0.47106		2548.04	0.30755	0.31656
1548.23	0.27954	0.30891			648.204	0.29678	0.33518			9248.15	0.47272	0.47106		2548.17	0.35183	0.31656
1548.36	0.31805	0.30891			648.337	0.35076	0.33518			9248.29	0.48845	0.47106		2548.3	0.29687	0.31656
1548.5	0.28203	0.30891			648.471	0.31564	0.33518			9248.42	0.46078	0.47106		2548.44	0.34699	0.31656
1548.63	0.29739	0.30891			648.604	0.28527	0.33518			9248.55	0.47489	0.47106		2548.57	0.32977	0.31656
1548.76	0.34958	0.30891			648.737	0.29127	0.33518			9248.69	0.48011	0.47106		2548.7	0.34581	0.31656
1548.9	0.29217	0.30891			648.871	0.33179	0.33518			9248.82	0.4737	0.47106		2548.84	0.30632	0.31656
1549.03	0.30245	0.30891			649.004	0.35146	0.33518			9248.95	0.47479	0.47106		2548.97	0.31509	0.31656
1549.16	0.26625	0.30891			649.138	0.31502	0.33518			9249.09	0.45607	0.47106		2549.1	0.36095	0.31656
1549.3	0.34281	0.30891			649.271	0.31679	0.33518			9249.22	0.46981	0.47106		2549.24	0.32406	0.31656
1549.43	0.32344	0.30891			649.404	0.34494	0.33518			9249.35	0.4837	0.47106		2549.37	0.32383	0.31656
1549.56	0.29684	0.30891			649.538	0.33024	0.33518			9249.49	0.45445	0.47106		2549.5	0.34619	0.31656
1549.7	0.26372	0.30891			649.671	0.35047	0.33518			9249.62	0.458	0.47106		2549.64	0.29857	0.31656
1549.83	0.3052	0.30891			649.804	0.38998	0.33518			9249.75	0.4953	0.47106		2549.77	0.32043	0.31656
1549.96	0.28408	0.30891			649.938	0.33807	0.33518			9249.89	0.48184	0.47106		2549.9	0.33218	0.31656
1550.1	0.31392	0.30891			650.071	0.36565	0.33518			9250.02	0.47926	0.47106		2550.04	0.2682	0.31656
1550.23	0.29749	0.30891			650.204	0.29329	0.33518			9250.15	0.48219	0.47106		2550.17	0.34147	0.31656
1550.36	0.25638	0.30891			650.337	0.37682	0.33518			9250.29	0.46733	0.47106		2550.3	0.29844	0.31656
1550.5	0.34302	0.30891			650.471	0.32789	0.33518			9250.42	0.45065	0.47106		2550.44	0.30016	0.31656
1550.63	0.34515	0.30891			650.604	0.34464	0.33518			9250.55	0.47148	0.47106		2550.57	0.29973	0.31656
1550.76	0.32389	0.30891			650.737	0.28647	0.33518			9250.69	0.45648	0.47106		2550.7	0.33368	0.31656
1550.9	0.32226	0.30891			650.871	0.3203	0.33518			9250.82	0.44877	0.47106		2550.84	0.30536	0.31656
1551.03	0.28541	0.30891			651.004	0.32368	0.33518			9250.95	0.47556	0.47106		2550.97	0.28935	0.31656
1551.16	0.33857	0.30891			651.138	0.30193	0.33518			9251.09	0.4755	0.47106		2551.1	0.32384	0.31656
1551.3	0.3507	0.30891			651.271	0.35335	0.33518			9251.22	0.44804	0.47106		2551.24	0.34186	0.31656
1551.43	0.33091	0.30891			651.404	0.29527	0.33518			9251.35	0.45779	0.47106		2551.37	0.34301	0.31656
1551.56	0.31898	0.30891			651.538	0.34048	0.33518			9251.49	0.43699	0.47106		2551.5	0.32495	0.31656
1551.7	0.32293	0.30891			651.671	0.24695	0.33518			9251.62	0.48838	0.47106		2551.64	0.34834	0.31656
1551.83	0.34002	0.30891			651.804	0.33493	0.33518			9251.75	0.45488	0.47106		2551.77	0.34371	0.31656
1551.96	0.29649	0.30891			651.938	0.36076	0.33518			9251.89	0.4395	0.47106		2551.9	0.32173	0.31656
1552.1	0.33226	0.30891			652.071	0.32338	0.33518			9252.02	0.47891	0.47106		2552.04	0.28657	0.31656
1552.23	0.26954	0.30891			652.204	0.33383	0.33518			9252.15	0.45978	0.47106		2552.17	0.33778	0.31656
1552.36	0.3143	0.30891			652.337	0.32854	0.33518			9252.29	0.45331	0.47106		2552.3	0.33753	0.31656
1552.5	0.3219	0.30891			652.471	0.33126	0.33518			9252.42	0.46522	0.47106		2552.44	0.31165	0.31656
1552.63	0.28069	0.30891			652.604	0.35015	0.33518			9252.55	0.47154	0.47106		2552.57	0.31351	0.31656
1552.76	0.2573	0.30891			652.737	0.32529	0.33518			9252.69	0.47225	0.47106		2552.7	0.31879	0.31656
1552.9	0.34642	0.30891			652.871	0.27402	0.33518			9252.82	0.4601	0.47106		2552.84	0.32142	0.31656
1553.03	0.2569	0.30891			653.004	0.3549	0.33518			9252.95	0.46718	0.47106		2552.97	0.34016	0.31656
1553.16	0.2757	0.30891			653.138	0.35153	0.33518			9253.09	0.45826	0.47106		2553.1	0.3542	0.31656
1553.3	0.27027	0.30891			653.271	0.3517	0.33518			9253.22	0.47717	0.47106		2553.24	0.33906	0.31656
1553.43	0.34217	0.30891			653.404	0.30604	0.33518			9253.35	0.46203	0.47106		2553.37	0.32734	0.31656
1553.56	0.29957	0.30891			653.538	0.38654	0.33518			9253.49	0.44756	0.47106		2553.5	0.32032	0.31656
1553.7	0.30785	0.30891			653.671	0.35011	0.33518			9253.62	0.48741	0.47106		2553.64	0.32931	0.31656
1553.83	0.34881	0.30891			653.804	0.37445	0.33518			9253.75	0.49118	0.47106		2553.77	0.35433	0.31656
1553.96	0.27636	0.30891			653.938	0.31975	0.33518			9253.89	0.4883	0.47106		2553.9	0.30283	0.31656
1554.1	0.33445	0.30891			654.071	0.34543	0.33518			9254.02	0.47537	0.47106		2554.04	0.30056	0.31656
1554.23	0.32027	0.30891			654.204	0.35481	0.33518			9254.15	0.47994	0.47106		2554.17	0.34526	0.31656
1554.36	0.28813	0.30891			654.337	0.36986	0.33518			9254.29	0.46661	0.47106		2554.3	0.32124	0.31656
1554.5	0.29326	0.30891			654.471	0.34195	0.33518			9254.42	0.481	0.47106		2554.44	0.27459	0.31656
1554.63	0.30071	0.30891			654.604	0.34608	0.33518			9254.55	0.48529	0.47106		2554.57	0.3398	0.31656
1554.76	0.28474	0.30891			654.737	0.35646	0.33518			9254.69	0.51166	0.47106		2554.7	0.31885	0.31656
1554.9	0.30935	0.30891			654.871	0.32998	0.33518			9254.82	0.47583	0.47106		2554.84	0.34955	0.31656
1555.03	0.30346	0.30891			655.004	0.3477	0.33518			9254.95	0.48093	0.47106		2554.97	0.33071	0.31656
1555.16	0.32971	0.30891			655.138	0.33019	0.33518			9255.09	0.46798	0.47106		2555.1	0.26207	0.31656
1555.3	0.34985	0.30891			655.271	0.37265	0.33518			9255.22	0.46758	0.47106		2555.24	0.29968	0.31656
1555.43	0.33313	0.30891			655.404	0.34987	0.33518			9255.35	0.47146	0.47106		2555.37	0.32116	0.31656
1555.56	0.32536	0.30891			655.538	0.36254	0.33518			9255.49	0.45734	0.47106		2555.5	0.23774	0.31656
1555.7	0.31265	0.30891			655.671	0.34731	0.33518			9255.62	0.45903	0.47106		2555.64	0.30618	0.31656
1555.83	0.36952	0.30891			655.804	0.31847	0.33518			9255.75	0.47581	0.47106		2555.77	0.33212	0.31656
1555.96	0.28635	0.30891			655.938	0.36041	0.33518			9255.89	0.45214	0.47106		2555.9	0.32728	0.31656
1556.1	0.32752	0.30891			656.071	0.3037	0.33518			9256.02	0.46844	0.47106		2556.04	0.32482	0.31656
1556.23	0.32942	0.30891			656.204	0.30432	0.33518			9256.15	0.47233	0.47106		2556.17	0.32452	0.31656
1556.36	0.30673	0.30891			656.337	0.32645	0.33518			9256.29	0.50205	0.47106		2556.3	0.31082	0.31656
1556.5	0.29581	0.30891			656.471	0.33872	0.33518			9256.42	0.4651	0.47106		2556.44	0.30302	0.31656
1556.63	0.28733	0.30891			656.604	0.34086	0.33518			9256.55	0.45932	0.47106		2556.57	0.33629	0.31656
1556.76	0.27449	0.30891			656.737	0.35219	0.33518			9256.69	0.46382	0.47106		2556.7	0.34825	0.31656
1556.9	0.30624	0.30891			656.871	0.32327	0.33518			9256.82	0.47209	0.47106		2556.84	0.28501	0.31656
1557.03	0.31575	0.30891			657.004	0.29545	0.33518			9256.95	0.45753	0.47106		2556.97	0.35558	0.31656
1557.16	0.30143	0.30891			657.138	0.31435	0.33518			9257.09	0.48504	0.47106		2557.1	0.32789	0.31656
1557.3	0.33035	0.30891			657.271	0.34466	0.33518			9257.22	0.48882	0.47106		2557.24	0.29977	0.31656
1557.43	0.32178	0.30891			657.404	0.35655	0.33518			9257.35	0.49932	0.47106		2557.37	0.3138	0.31656
1557.56	0.35494	0.30891			657.538	0.31571	0.33518			9257.49	0.44583	0.47106		2557.5	0.34025	0.31656
1557.7	0.31	0.30891			657.671	0.36025	0.33518			9257.62	0.46174	0.47106		2557.64	0.33425	0.31656
1557.83	0.29715	0.30891			657.804	0.33604	0.33518			9257.75	0.49476	0.47106		2557.77	0.3284	0.31656
1557.96	0.32008	0.30891			657.938	0.31143	0.33518			9257.89	0.48343	0.47106		2557.9	0.31596	0.31656
1558.1	0.30964	0.30891			658.071	0.31884	0.33518			9258.02	0.4674	0.47106		2558.04	0.32876	0.31656
1558.23	0.23248	0.30891			658.204	0.31057	0.33518			9258.15	0.50175	0.47106		2558.17	0.33489	0.31656
1558.36	0.31047	0.30891			658.337	0.34031	0.33518			9258.29	0.47892	0.47106		2558.3	0.29785	0.31656
1558.5	0.30105	0.30891			658.471	0.31817	0.33518			9258.42	0.46644	0.47106		2558.44	0.26415	0.31656
1558.63	0.30434	0.30891			658.604	0.35152	0.33518			9258.55	0.4563	0.47106		2558.57	0.34371	0.31656
1558.76	0.30858	0.30891			658.737	0.31602	0.33518			9258.69	0.46814	0.47106		2558.7	0.34421	0.31656
1558.9	0.31099	0.30891			658.871	0.38062	0.33518			9258.82	0.46387	0.47106		2558.84	0.29208	0.31656
1559.03	0.29152	0.30891			659.004	0.2991	0.33518			9258.95	0.48045	0.47106		2558.97	0.36237	0.31656
1559.16	0.31124	0.30891			659.138	0.35203	0.33518			9259.09	0.47689	0.47106		2559.1	0.3621	0.31656
1559.3	0.33253	0.30891			659.271	0.34071	0.33518			9259.22	0.4664	0.47106		2559.24	0.29111	0.31656
1559.43	0.30451	0.30891			659.404	0.3481	0.33518			9259.35	0.47179	0.47106		2559.37	0.32166	0.31656
1559.56	0.29094	0.30891			659.538	0.32581	0.33518			9259.49	0.46356	0.47106		2559.5	0.29169	0.31656
1559.7	0.30027	0.30891			659.671	0.31014	0.33518			9259.62	0.48245	0.47106		2559.64	0.32103	0.31656
1559.83	0.34049	0.30891			659.804	0.34366	0.33518			9259.75	0.47682	0.47106		2559.77	0.33776	0.31656
1559.96	0.27115	0.30891			659.938	0.3448	0.33518			9259.89	0.48929	0.47106		2559.9	0.32793	0.31656
1560.1	0.32472	0.30891			660.071	0.31106	0.33518			9260.02	0.49639	0.47106		2560.04	0.30435	0.31656
1560.23	0.28348	0.30891			660.204	0.30473	0.33518			9260.15	0.48469	0.47106		2560.17	0.33711	0.31656
1560.36	0.31339	0.30891			660.337	0.3426	0.33518			9260.29	0.46017	0.47106		2560.3	0.35791	0.31656
1560.5	0.25861	0.30891			660.471	0.35806	0.33518			9260.42	0.4796	0.47106		2560.44	0.32896	0.31656
1560.63	0.29855	0.30891			660.604	0.28595	0.33518			9260.55	0.46434	0.47106		2560.57	0.32788	0.31656
1560.76	0.26284	0.30891			660.737	0.32706	0.33518			9260.69	0.45864	0.47106		2560.7	0.33425	0.31656
1560.9	0.31049	0.30891			660.871	0.32261	0.33518			9260.82	0.47422	0.47106		2560.84	0.34232	0.31656
1561.03	0.34233	0.30891			661.004	0.34642	0.33518			9260.95	0.47072	0.47106		2560.97	0.33423	0.31656
1561.16	0.31334	0.30891			661.138	0.32457	0.33518			9261.09	0.46137	0.47106		2561.1	0.32646	0.31656
1561.3	0.35365	0.30891			661.271	0.37043	0.33518			9261.22	0.43175	0.47106		2561.24	0.29528	0.31656
1561.43	0.27204	0.30891			661.404	0.36461	0.33518			9261.35	0.48145	0.47106		2561.37	0.32224	0.31656
1561.56	0.28854	0.30891			661.538	0.34375	0.33518			9261.49	0.45745	0.47106		2561.5	0.36138	0.31656
1561.7	0.30318	0.30891			661.671	0.33003	0.33518			9261.62	0.47505	0.47106		2561.64	0.34306	0.31656
1561.83	0.29931	0.30891			661.804	0.31973	0.33518			9261.75	0.49032	0.47106		2561.77	0.29059	0.31656
1561.96	0.30496	0.30891			661.938	0.37698	0.33518			9261.89	0.46305	0.47106		2561.9	0.32786	0.31656
1562.1	0.3095	0.30891			662.071	0.32785	0.33518			9262.02	0.49039	0.47106		2562.04	0.30767	0.31656
1562.23	0.29855	0.30891			662.204	0.27387	0.33518			9262.15	0.45991	0.47106		2562.17	0.33989	0.31656
1562.36	0.31332	0.30891			662.337	0.28895	0.33518			9262.29	0.47014	0.47106		2562.3	0.30986	0.31656
1562.5	0.30378	0.30891			662.471	0.32162	0.33518			9262.42	0.47603	0.47106		2562.44	0.31963	0.31656
1562.63	0.3333	0.30891			662.604	0.37428	0.33518			9262.55	0.44434	0.47106		2562.57	0.35379	0.31656
1562.76	0.31928	0.30891			662.737	0.31143	0.33518			9262.69	0.47501	0.47106		2562.7	0.34701	0.31656
1562.9	0.29348	0.30891			662.871	0.34182	0.33518			9262.82	0.46704	0.47106		2562.84	0.32601	0.31656
1563.03	0.34928	0.30891			663.004	0.29834	0.33518			9262.95	0.45888	0.47106		2562.97	0.34497	0.31656
1563.16	0.25369	0.30891			663.138	0.29634	0.33518			9263.09	0.50385	0.47106		2563.1	0.29563	0.31656
1563.3	0.30673	0.30891			663.271	0.34732	0.33518			9263.22	0.47594	0.47106		2563.24	0.26282	0.31656
1563.43	0.25386	0.30891			663.404	0.35119	0.33518			9263.35	0.48639	0.47106		2563.37	0.29478	0.31656
1563.56	0.28733	0.30891			663.538	0.3146	0.33518			9263.49	0.48927	0.47106		2563.5	0.34345	0.31656
1563.7	0.30168	0.30891			663.671	0.28388	0.33518			9263.62	0.47568	0.47106		2563.64	0.31597	0.31656
1563.83	0.28809	0.30891			663.804	0.32549	0.33518			9263.75	0.49208	0.47106		2563.77	0.31815	0.31656
1563.96	0.31356	0.30891			663.938	0.33372	0.33518			9263.89	0.47331	0.47106		2563.9	0.35084	0.31656
1564.1	0.31346	0.30891			664.071	0.35225	0.33518			9264.02	0.47008	0.47106		2564.04	0.34709	0.31656
1564.23	0.25242	0.30891			664.204	0.33705	0.33518			9264.15	0.45376	0.47106		2564.17	0.35689	0.31656
1564.36	0.31158	0.30891			664.337	0.35821	0.33518			9264.29	0.46819	0.47106		2564.3	0.28827	0.31656
1564.5	0.30766	0.30891			664.471	0.37031	0.33518			9264.42	0.45581	0.47106		2564.44	0.33546	0.31656
1564.63	0.27909	0.30891			664.604	0.31959	0.33518			9264.55	0.47074	0.47106		2564.57	0.32399	0.31656
1564.76	0.28876	0.30891			664.737	0.30059	0.33518			9264.69	0.45887	0.47106		2564.7	0.30844	0.31656
1564.9	0.29804	0.30891			664.871	0.30273	0.33518			9264.82	0.4674	0.47106		2564.84	0.31633	0.31656
1565.03	0.33548	0.30891			665.004	0.35719	0.33518			9264.95	0.44516	0.47106		2564.97	0.30253	0.31656
1565.16	0.31532	0.30891			665.138	0.36698	0.33518			9265.09	0.46555	0.47106		2565.1	0.3303	0.31656
1565.3	0.34473	0.30891			665.271	0.32355	0.33518			9265.22	0.47394	0.47106		2565.24	0.34752	0.31656
1565.43	0.33826	0.30891			665.404	0.36014	0.33518			9265.35	0.45266	0.47106		2565.37	0.36046	0.31656
1565.56	0.28432	0.30891			665.538	0.31203	0.33518			9265.49	0.48253	0.47106		2565.5	0.33149	0.31656
1565.7	0.31614	0.30891			665.671	0.32533	0.33518			9265.62	0.46601	0.47106		2565.64	0.28622	0.31656
1565.83	0.302	0.30891			665.804	0.31713	0.33518			9265.75	0.4693	0.47106		2565.77	0.24973	0.31656
1565.96	0.28823	0.30891			665.938	0.31389	0.33518			9265.89	0.47433	0.47106		2565.9	0.32132	0.31656
1566.1	0.31873	0.30891			666.071	0.32474	0.33518			9266.02	0.48461	0.47106		2566.04	0.3223	0.31656
1566.23	0.26671	0.30891			666.204	0.3169	0.33518			9266.15	0.48417	0.47106		2566.17	0.32256	0.31656
1566.36	0.3036	0.30891			666.337	0.34091	0.33518			9266.29	0.43634	0.47106		2566.3	0.3363	0.31656
1566.5	0.33798	0.30891			666.471	0.30191	0.33518			9266.42	0.50887	0.47106		2566.44	0.31315	0.31656
1566.63	0.34824	0.30891			666.604	0.36162	0.33518			9266.55	0.46641	0.47106		2566.57	0.33204	0.31656
1566.76	0.30945	0.30891			666.737	0.31612	0.33518			9266.69	0.45165	0.47106		2566.7	0.33858	0.31656
1566.9	0.29926	0.30891			666.871	0.34449	0.33518			9266.82	0.45503	0.47106		2566.84	0.30801	0.31656
1567.03	0.28238	0.30891			667.004	0.33473	0.33518			9266.95	0.47454	0.47106		2566.97	0.30878	0.31656
1567.16	0.30126	0.30891			667.138	0.29838	0.33518			9267.09	0.49812	0.47106		2567.1	0.31017	0.31656
1567.3	0.29746	0.30891			667.271	0.32376	0.33518			9267.22	0.4766	0.47106		2567.24	0.33985	0.31656
1567.43	0.28249	0.30891			667.404	0.34238	0.33518			9267.35	0.48758	0.47106		2567.37	0.3429	0.31656
1567.56	0.32617	0.30891			667.538	0.36796	0.33518			9267.49	0.46158	0.47106		2567.5	0.33303	0.31656
1567.7	0.29671	0.30891			667.671	0.35197	0.33518			9267.62	0.48065	0.47106		2567.64	0.32797	0.31656
1567.83	0.27757	0.30891			667.804	0.30675	0.33518			9267.75	0.4969	0.47106		2567.77	0.32504	0.31656
1567.96	0.30504	0.30891			667.938	0.34633	0.33518			9267.89	0.46322	0.47106		2567.9	0.32314	0.31656
1568.1	0.31201	0.30891			668.071	0.33036	0.33518			9268.02	0.48143	0.47106		2568.04	0.3026	0.31656
1568.23	0.33673	0.30891			668.204	0.33302	0.33518			9268.15	0.45424	0.47106		2568.17	0.35122	0.31656
1568.36	0.30749	0.30891			668.337	0.3149	0.33518			9268.29	0.47133	0.47106		2568.3	0.3109	0.31656
1568.5	0.32356	0.30891			668.471	0.334	0.33518			9268.42	0.44366	0.47106		2568.44	0.27309	0.24326
1568.63	0.28573	0.30891			668.604	0.3097	0.33518			9268.55	0.42567	0.47106		2568.57	0.23015	0.24326
1568.76	0.27272	0.30891			668.737	0.32315	0.33518			9268.69	0.44333	0.47106		2568.7	0.2342	0.24326
1568.9	0.33571	0.30891			668.871	0.35705	0.33518			9268.82	0.47909	0.47106		2568.84	0.27045	0.24326
1569.03	0.30371	0.30891			669.004	0.32529	0.33518			9268.95	0.48983	0.47106		2568.97	0.24398	0.24326
1569.16	0.33306	0.30891			669.138	0.35164	0.33518			9269.09	0.46468	0.47106		2569.1	0.20738	0.24326
1569.3	0.32064	0.30891			669.271	0.33945	0.33518			9269.22	0.44852	0.47106		2569.24	0.23535	0.24326
1569.43	0.2884	0.30891			669.404	0.33145	0.33518			9269.35	0.46345	0.47106		2569.37	0.28659	0.24326
1569.56	0.2872	0.30891			669.538	0.37766	0.33518			9269.49	0.43076	0.47106		2569.5	0.25824	0.24326
1569.7	0.28314	0.30891			669.671	0.37016	0.33518			9269.62	0.47325	0.47106		2569.64	0.28131	0.24326
1569.83	0.32141	0.30891			669.804	0.32568	0.33518			9269.75	0.4656	0.47106		2569.77	0.25857	0.24326
1569.96	0.32786	0.30891			669.938	0.36658	0.33518			9269.89	0.47425	0.47106		2569.9	0.25888	0.24326
1570.1	0.25284	0.30891			670.071	0.3123	0.33518			9270.02	0.47518	0.47106		2570.04	0.21855	0.24326
1570.23	0.30901	0.30891			670.204	0.30853	0.33518			9270.15	0.44744	0.47106		2570.17	0.25885	0.24326
1570.36	0.29779	0.30891			670.337	0.32927	0.33518			9270.29	0.47169	0.47106		2570.3	0.22368	0.24326
1570.5	0.28059	0.30891			670.471	0.31095	0.33518			9270.42	0.48135	0.47106		2570.44	0.24017	0.24326
1570.63	0.31185	0.30891			670.604	0.35115	0.33518			9270.55	0.47263	0.47106		2570.57	0.23708	0.24326
1570.76	0.32449	0.30891			670.737	0.34038	0.33518			9270.69	0.45618	0.47106		2570.7	0.2177	0.24326
1570.9	0.29282	0.30891			670.871	0.34382	0.33518			9270.82	0.47593	0.47106		2570.84	0.24952	0.24326
1571.03	0.26612	0.30891			671.004	0.34	0.33518			9270.95	0.46478	0.47106		2570.97	0.23233	0.24326
1571.16	0.32807	0.30891			671.138	0.3619	0.33518			9271.09	0.49356	0.47106		2571.1	0.28266	0.24326
1571.3	0.32646	0.30891			671.271	0.31804	0.33518			9271.22	0.48484	0.47106		2571.24	0.25582	0.24326
1571.43	0.27338	0.30891			671.404	0.32134	0.33518			9271.35	0.47235	0.47106		2571.37	0.23058	0.24326
1571.56	0.27167	0.30891			671.538	0.32426	0.33518			9271.49	0.47247	0.47106		2571.5	0.26122	0.24326
1571.7	0.26544	0.30891			671.671	0.33384	0.33518			9271.62	0.45223	0.47106		2571.64	0.20227	0.24326
1571.83	0.24037	0.30891			671.804	0.32171	0.33518			9271.75	0.48781	0.47106		2571.77	0.24714	0.24326
1571.96	0.3229	0.30891			671.938	0.37815	0.33518			9271.89	0.4493	0.47106		2571.9	0.24096	0.24326
1572.1	0.27404	0.30891			672.071	0.33912	0.33518			9272.02	0.45964	0.47106		2572.04	0.26563	0.24326
1572.23	0.31107	0.30891			672.204	0.2889	0.33518			9272.15	0.4589	0.47106		2572.17	0.24408	0.24326
1572.36	0.32832	0.30891			672.337	0.35972	0.33518			9272.29	0.46059	0.47106		2572.3	0.24813	0.24326
1572.5	0.32973	0.30891			672.471	0.34196	0.33518			9272.42	0.46044	0.47106		2572.44	0.24205	0.24326
1572.63	0.31111	0.30891			672.604	0.31522	0.33518			9272.55	0.47835	0.47106		2572.57	0.25291	0.24326
1572.76	0.28647	0.30891			672.737	0.34129	0.33518			9272.69	0.43634	0.47106		2572.7	0.26248	0.24326
1572.9	0.35542	0.30891			672.871	0.28985	0.33518			9272.82	0.46327	0.47106		2572.84	0.23793	0.24326
1573.03	0.40418	0.30891			673.004	0.29796	0.33518			9272.95	0.44088	0.47106		2572.97	0.21605	0.24326
1573.16	0.32002	0.30891			673.138	0.36016	0.33518			9273.09	0.45782	0.47106		2573.1	0.22756	0.24326
1573.3	0.33699	0.30891			673.271	0.32893	0.33518			9273.22	0.49293	0.47106		2573.24	0.22804	0.24326
1573.43	0.33785	0.30891			673.404	0.33851	0.33518			9273.35	0.47582	0.47106		2573.37	0.24802	0.24326
1573.56	0.29123	0.30891			673.538	0.30413	0.33518			9273.49	0.46147	0.47106		2573.5	0.26184	0.24326
1573.7	0.31859	0.30891			673.671	0.33548	0.33518			9273.62	0.44954	0.47106		2573.64	0.23302	0.24326
1573.83	0.30091	0.30891			673.804	0.38671	0.33518			9273.75	0.46952	0.47106		2573.77	0.22552	0.24326
1573.96	0.29319	0.30891			673.938	0.30536	0.33518			9273.89	0.46239	0.47106		2573.9	0.25158	0.24326
1574.1	0.33155	0.30891			674.071	0.34574	0.33518			9274.02	0.41616	0.47106		2574.04	0.22921	0.24326
1574.23	0.29692	0.30891			674.204	0.32302	0.33518			9274.15	0.45617	0.47106		2574.17	0.25979	0.24326
1574.36	0.34715	0.30891			674.337	0.33379	0.33518			9274.29	0.45457	0.47106		2574.3	0.26364	0.24326
1574.5	0.3194	0.30891			674.471	0.36016	0.33518			9274.42	0.49847	0.47106		2574.44	0.25044	0.24326
1574.63	0.31689	0.30891			674.604	0.37245	0.33518			9274.55	0.45058	0.47106		2574.57	0.24435	0.24326
1574.76	0.31227	0.30891			674.737	0.28174	0.33518			9274.69	0.47362	0.47106		2574.7	0.23416	0.24326
1574.9	0.34293	0.30891			674.871	0.31262	0.33518			9274.82	0.45851	0.47106		2574.84	0.2466	0.24326
1575.03	0.27524	0.30891			675.004	0.36261	0.33518			9274.95	0.47862	0.47106		2574.97	0.22965	0.24326
1575.16	0.26944	0.30891			675.138	0.33006	0.33518			9275.09	0.48859	0.47106		2575.1	0.24655	0.24326
1575.3	0.29499	0.30891			675.271	0.32233	0.33518			9275.22	0.46023	0.47106		2575.24	0.2299	0.24326
1575.43	0.26931	0.30891			675.404	0.33272	0.33518			9275.35	0.48859	0.47106		2575.37	0.24989	0.24326
1575.56	0.26274	0.30891			675.538	0.34599	0.33518			9275.49	0.45845	0.47106		2575.5	0.27296	0.24326
1575.7	0.33312	0.30891			675.671	0.34055	0.33518			9275.62	0.47244	0.47106		2575.64	0.24236	0.24326
1575.83	0.29883	0.30891			675.804	0.33042	0.33518			9275.75	0.47072	0.47106		2575.77	0.24772	0.24326
1575.96	0.34333	0.30891			675.938	0.31766	0.33518			9275.89	0.46026	0.47106		2575.9	0.21502	0.24326
1576.1	0.32554	0.30891			676.071	0.36367	0.33518			9276.02	0.46885	0.47106		2576.04	0.20144	0.24326
1576.23	0.29713	0.30891			676.204	0.29873	0.33518			9276.15	0.48533	0.47106		2576.17	0.24454	0.24326
1576.36	0.31511	0.30891			676.337	0.37087	0.33518			9276.29	0.49387	0.47106		2576.3	0.22704	0.24326
1576.5	0.3279	0.30891			676.471	0.33665	0.33518			9276.42	0.44435	0.47106		2576.44	0.24231	0.24326
1576.63	0.35314	0.30891			676.604	0.28945	0.33518			9276.55	0.47872	0.47106		2576.57	0.22977	0.24326
1576.76	0.321	0.30891			676.737	0.36675	0.33518			9276.69	0.47594	0.47106		2576.7	0.22359	0.24326
1576.9	0.32109	0.30891			676.871	0.32426	0.33518			9276.82	0.4892	0.47106		2576.84	0.24707	0.24326
1577.03	0.3051	0.30891			677.004	0.34121	0.33518			9276.95	0.48599	0.47106		2576.97	0.24902	0.24326
1577.16	0.31307	0.30891			677.138	0.33589	0.33518			9277.09	0.47079	0.47106		2577.1	0.2717	0.24326
1577.3	0.34234	0.30891			677.271	0.30428	0.33518			9277.22	0.4342	0.47106		2577.24	0.22842	0.24326
1577.43	0.32474	0.30891			677.404	0.29918	0.33518			9277.35	0.47186	0.47106		2577.37	0.2661	0.24326
1577.56	0.28549	0.30891			677.538	0.3693	0.33518			9277.49	0.46528	0.47106		2577.5	0.2108	0.24326
1577.7	0.3121	0.30891			677.671	0.35111	0.33518			9277.62	0.44972	0.47106		2577.64	0.27972	0.24326
1577.83	0.35421	0.30891			677.804	0.32394	0.33518			9277.75	0.44646	0.47106		2577.77	0.23813	0.24326
1577.96	0.31847	0.30891			677.938	0.29987	0.33518			9277.89	0.46907	0.47106		2577.9	0.22463	0.24326
1578.1	0.29382	0.30891			678.071	0.37369	0.33518			9278.02	0.45506	0.47106		2578.04	0.23878	0.24326
1578.23	0.3035	0.30891			678.204	0.35584	0.33518			9278.15	0.49313	0.47106		2578.17	0.27207	0.24326
1578.36	0.2798	0.30891			678.337	0.33565	0.33518			9278.29	0.47573	0.47106		2578.3	0.2257	0.24326
1578.5	0.24214	0.30891			678.471	0.35669	0.33518			9278.42	0.46749	0.47106		2578.44	0.27713	0.24326
1578.63	0.26904	0.30891			678.604	0.379	0.3974			9278.55	0.46079	0.47106		2578.57	0.26194	0.24326
1578.76	0.34665	0.30891			678.737	0.42698	0.3974			9278.69	0.46649	0.47106		2578.7	0.26985	0.24326
1578.9	0.3393	0.30891			678.871	0.4192	0.3974			9278.82	0.48	0.47106		2578.84	0.24468	0.24326
1579.03	0.33848	0.30891			679.004	0.36596	0.3974			9278.95	0.47178	0.47106		2578.97	0.20949	0.24326
1579.16	0.27298	0.30891			679.138	0.37232	0.3974			9279.09	0.47466	0.47106		2579.1	0.24626	0.24326
1579.3	0.32872	0.30891			679.271	0.33061	0.3974			9279.22	0.46497	0.47106		2579.24	0.23603	0.24326
1579.43	0.33901	0.30891			679.404	0.39366	0.3974			9279.35	0.45046	0.47106		2579.37	0.22375	0.24326
1579.56	0.31316	0.30891			679.538	0.41165	0.3974			9279.49	0.47533	0.47106		2579.5	0.2539	0.24326
1579.7	0.28582	0.30891			679.671	0.41598	0.3974			9279.62	0.47395	0.47106		2579.64	0.2322	0.24326
1579.83	0.34797	0.30891			679.804	0.42057	0.3974			9279.75	0.46137	0.47106		2579.77	0.2046	0.24326
1579.96	0.28928	0.30891			679.938	0.41682	0.3974			9279.89	0.48153	0.47106		2579.9	0.21503	0.24326
1580.1	0.29755	0.30891			680.071	0.41986	0.3974			9280.02	0.46922	0.47106		2580.04	0.24522	0.24326
1580.23	0.2398	0.30891			680.204	0.39743	0.3974			9280.15	0.44088	0.47106		2580.17	0.25177	0.24326
1580.36	0.31866	0.30891			680.337	0.399	0.3974			9280.29	0.48716	0.47106		2580.3	0.24249	0.24326
1580.5	0.32647	0.30891			680.471	0.40992	0.3974			9280.42	0.49135	0.47106		2580.44	0.2185	0.24326
1580.63	0.30387	0.30891			680.604	0.39781	0.3974			9280.55	0.5013	0.47106		2580.57	0.18715	0.24326
1580.76	0.3025	0.30891			680.737	0.3545	0.3974			9280.69	0.4874	0.47106		2580.7	0.23413	0.24326
1580.9	0.28065	0.30891			680.871	0.39587	0.3974			9280.82	0.46432	0.47106		2580.84	0.24603	0.24326
1581.03	0.31203	0.30891			681.004	0.41092	0.3974			9280.95	0.47364	0.47106		2580.97	0.25123	0.24326
1581.16	0.31377	0.30891			681.138	0.35076	0.3974			9281.09	0.48352	0.47106		2581.1	0.26944	0.24326
1581.3	0.33632	0.30891			681.271	0.39764	0.3974			9281.22	0.46772	0.47106		2581.24	0.27891	0.24326
1581.43	0.29815	0.30891			681.404	0.44003	0.3974			9281.35	0.47165	0.47106		2581.37	0.24612	0.24326
1581.56	0.29598	0.30891			681.538	0.38731	0.3974			9281.49	0.49417	0.47106		2581.5	0.25921	0.24326
1581.7	0.31876	0.30891			681.671	0.35357	0.3974			9281.62	0.4921	0.47106		2581.64	0.22955	0.24326
1581.83	0.32357	0.30891			681.804	0.45537	0.3974			9281.75	0.46441	0.47106		2581.77	0.22753	0.24326
1581.96	0.29794	0.30891			681.938	0.41211	0.3974			9281.89	0.47992	0.47106		2581.9	0.25608	0.24326
1582.1	0.26246	0.30891			682.071	0.36964	0.3974			9282.02	0.47943	0.47106		2582.04	0.23547	0.24326
1582.23	0.28448	0.30891			682.204	0.39339	0.3974			9282.15	0.43665	0.47106		2582.17	0.24038	0.24326
1582.36	0.31918	0.30891			682.337	0.43882	0.3974			9282.29	0.4637	0.47106		2582.3	0.25783	0.24326
1582.5	0.29586	0.30891			682.471	0.41894	0.3974			9282.42	0.47338	0.47106		2582.44	0.2688	0.24326
1582.63	0.34358	0.30891			682.604	0.41906	0.3974			9282.55	0.47521	0.47106		2582.57	0.27668	0.24326
1582.76	0.33761	0.30891			682.737	0.43124	0.3974			9282.69	0.49239	0.47106		2582.7	0.2142	0.24326
1582.9	0.25258	0.30891			682.871	0.41922	0.3974			9282.82	0.48846	0.47106		2582.84	0.23949	0.24326
1583.03	0.31803	0.30891			683.004	0.44676	0.3974			9282.95	0.48667	0.47106		2582.97	0.23498	0.24326
1583.16	0.31107	0.30891			683.138	0.42142	0.3974			9283.09	0.47843	0.47106		2583.1	0.20963	0.24326
1583.3	0.30483	0.30891			683.271	0.40899	0.3974			9283.22	0.46375	0.47106		2583.24	0.27442	0.24326
1583.43	0.27724	0.30891			683.404	0.42156	0.3974			9283.35	0.48541	0.47106		2583.37	0.20561	0.24326
1583.56	0.25811	0.30891			683.538	0.38121	0.3974			9283.49	0.45517	0.47106		2583.5	0.25251	0.24326
1583.7	0.29959	0.30891			683.671	0.35645	0.3974			9283.62	0.48641	0.47106		2583.64	0.21989	0.24326
1583.83	0.2916	0.30891			683.804	0.34402	0.3974			9283.75	0.47249	0.47106		2583.77	0.24459	0.24326
1583.96	0.3281	0.30891			683.938	0.38373	0.3974			9283.89	0.47251	0.47106		2583.9	0.28881	0.24326
1584.1	0.32353	0.30891			684.071	0.33756	0.3974			9284.02	0.44784	0.47106		2584.04	0.25128	0.24326
1584.23	0.27005	0.30891			684.204	0.38713	0.3974			9284.15	0.45781	0.47106		2584.17	0.21781	0.24326
1584.36	0.32566	0.30891			684.337	0.34726	0.3974			9284.29	0.46225	0.47106		2584.3	0.25368	0.24326
1584.5	0.31624	0.30891			684.471	0.41431	0.3974			9284.42	0.47268	0.47106		2584.44	0.21213	0.24326
1584.63	0.27938	0.30891			684.604	0.37748	0.3974			9284.55	0.42426	0.40488		2584.57	0.22197	0.24326
1584.76	0.31134	0.30891			684.737	0.33915	0.3974			9284.69	0.41283	0.40488		2584.7	0.23773	0.24326
1584.9	0.32095	0.30891			684.871	0.41313	0.3974			9284.82	0.40505	0.40488		2584.84	0.26719	0.24326
1585.03	0.29284	0.30891			685.004	0.41485	0.3974			9284.95	0.41262	0.40488		2584.97	0.26764	0.24326
1585.16	0.30638	0.30891			685.138	0.36576	0.3974			9285.09	0.43752	0.40488		2585.1	0.25336	0.24326
1585.3	0.32773	0.30891			685.271	0.38487	0.3974			9285.22	0.43354	0.40488		2585.24	0.23314	0.24326
1585.43	0.28128	0.30891			685.404	0.42416	0.3974			9285.35	0.47641	0.47106		2585.37	0.2658	0.24326
1585.56	0.28796	0.30891			685.538	0.41782	0.3974			9285.49	0.46229	0.47106		2585.5	0.2138	0.24326
1585.7	0.25838	0.30891			685.671	0.41662	0.3974			9285.62	0.45613	0.47106		2585.64	0.25506	0.24326
1585.83	0.34555	0.30891			685.804	0.42611	0.3974			9285.75	0.47807	0.47106		2585.77	0.22731	0.24326
1585.96	0.31776	0.30891			685.938	0.41945	0.3974			9285.89	0.46877	0.47106		2585.9	0.24645	0.24326
1586.1	0.31819	0.30891			686.071	0.36332	0.33518			9286.02	0.46391	0.47106		2586.04	0.23119	0.24326
1586.23	0.26434	0.30891			686.204	0.30641	0.33518			9286.15	0.49251	0.47106		2586.17	0.19992	0.24326
1586.36	0.25619	0.30891			686.337	0.29559	0.33518			9286.29	0.48608	0.47106		2586.3	0.25584	0.24326
1586.5	0.30875	0.30891			686.471	0.35626	0.33518			9286.42	0.47465	0.47106		2586.44	0.2424	0.24326
1586.63	0.26206	0.30891			686.604	0.32356	0.33518			9286.55	0.45599	0.47106		2586.57	0.23025	0.24326
1586.76	0.31831	0.30891			686.737	0.27506	0.33518			9286.69	0.45812	0.47106		2586.7	0.22639	0.24326
1586.9	0.31517	0.30891			686.871	0.35035	0.33518			9286.82	0.4664	0.47106		2586.84	0.26744	0.24326
1587.03	0.31654	0.30891			687.004	0.30484	0.33518			9286.95	0.48004	0.47106		2586.97	0.24238	0.24326
1587.16	0.32067	0.30891			687.138	0.31139	0.33518			9287.09	0.46397	0.47106		2587.1	0.2415	0.24326
1587.3	0.29713	0.30891			687.271	0.34052	0.33518			9287.22	0.48827	0.47106		2587.24	0.25325	0.24326
1587.43	0.32316	0.30891			687.404	0.32402	0.33518			9287.35	0.47639	0.47106		2587.37	0.25007	0.24326
1587.56	0.31904	0.30891			687.538	0.31214	0.33518			9287.49	0.44894	0.47106		2587.5	0.27263	0.24326
1587.7	0.29043	0.30891			687.671	0.3532	0.33518			9287.62	0.49993	0.47106		2587.64	0.2965	0.24326
1587.83	0.3311	0.30891			687.804	0.38604	0.33518			9287.75	0.49001	0.47106		2587.77	0.21879	0.24326
1587.96	0.34047	0.30891			687.938	0.32856	0.33518			9287.89	0.48122	0.47106		2587.9	0.26322	0.24326
1588.1	0.34757	0.30891			688.071	0.36799	0.33518			9288.02	0.44245	0.47106		2588.04	0.25634	0.24326
1588.23	0.3175	0.30891			688.204	0.36752	0.33518			9288.15	0.46484	0.47106		2588.17	0.24858	0.24326
1588.36	0.29577	0.30891			688.337	0.31031	0.33518			9288.29	0.47789	0.47106		2588.3	0.22	0.24326
1588.5	0.2966	0.30891			688.471	0.34388	0.33518			9288.42	0.45818	0.47106		2588.44	0.22205	0.24326
1588.63	0.27124	0.30891			688.604	0.36746	0.33518			9288.55	0.46782	0.47106		2588.57	0.25094	0.24326
1588.76	0.28603	0.30891			688.737	0.32503	0.33518			9288.69	0.46172	0.47106		2588.7	0.24592	0.24326
1588.9	0.31746	0.30891			688.871	0.28745	0.33518			9288.82	0.47029	0.47106		2588.84	0.25151	0.24326
1589.03	0.2606	0.30891			689.004	0.34318	0.33518			9288.95	0.46771	0.47106		2588.97	0.25852	0.24326
1589.16	0.33329	0.30891			689.138	0.36127	0.33518			9289.09	0.44935	0.47106		2589.1	0.27069	0.24326
1589.3	0.30051	0.30891			689.271	0.34394	0.33518			9289.22	0.45907	0.47106		2589.24	0.25915	0.24326
1589.43	0.35818	0.30891			689.404	0.35156	0.33518			9289.35	0.47957	0.47106		2589.37	0.27652	0.24326
1589.56	0.29908	0.30891			689.538	0.31903	0.33518			9289.49	0.47153	0.47106		2589.5	0.26963	0.24326
1589.7	0.30566	0.30891			689.671	0.31575	0.33518			9289.62	0.44246	0.47106		2589.64	0.24249	0.24326
1589.83	0.2735	0.30891			689.804	0.32654	0.33518			9289.75	0.45316	0.47106		2589.77	0.259	0.24326
1589.96	0.32741	0.30891			689.938	0.37151	0.33518			9289.89	0.48484	0.47106		2589.9	0.21761	0.24326
1590.1	0.3269	0.30891			690.071	0.34563	0.33518			9290.02	0.48627	0.47106		2590.04	0.23612	0.24326
1590.23	0.31197	0.30891			690.204	0.31946	0.33518			9290.15	0.51037	0.47106		2590.17	0.23676	0.24326
1590.36	0.32246	0.30891			690.337	0.366	0.33518			9290.29	0.45593	0.47106		2590.3	0.25088	0.24326
1590.5	0.30743	0.30891			690.471	0.35775	0.33518			9290.42	0.45205	0.47106		2590.44	0.20814	0.24326
1590.63	0.26808	0.30891			690.604	0.37008	0.33518			9290.55	0.48223	0.47106		2590.57	0.22224	0.24326
1590.76	0.30875	0.30891			690.737	0.29604	0.33518			9290.69	0.45777	0.47106		2590.7	0.22482	0.24326
1590.9	0.29601	0.30891			690.871	0.35174	0.33518			9290.82	0.46785	0.47106		2590.84	0.25814	0.24326
1591.03	0.25716	0.30891			691.004	0.32874	0.33518			9290.95	0.47287	0.47106		2590.97	0.26023	0.24326
1591.16	0.25013	0.30891			691.138	0.3362	0.33518			9291.09	0.48166	0.47106		2591.1	0.28083	0.24326
1591.3	0.30115	0.30891			691.271	0.35539	0.33518			9291.22	0.47293	0.47106		2591.24	0.25105	0.24326
1591.43	0.33763	0.30891			691.404	0.32116	0.33518			9291.35	0.4728	0.47106		2591.37	0.24381	0.24326
1591.56	0.34756	0.30891			691.538	0.34072	0.33518			9291.49	0.40522	0.40488		2591.5	0.23915	0.24326
1591.7	0.27576	0.30891			691.671	0.29455	0.33518			9291.62	0.4127	0.40488		2591.64	0.24543	0.24326
1591.83	0.29676	0.30891			691.804	0.32928	0.33518			9291.75	0.42987	0.40488		2591.77	0.24669	0.24326
1591.96	0.29106	0.30891			691.938	0.32817	0.33518			9291.89	0.40033	0.40488		2591.9	0.23983	0.24326
1592.1	0.31717	0.30891			692.071	0.36254	0.33518			9292.02	0.38756	0.40488		2592.04	0.25284	0.24326
1592.23	0.32272	0.30891			692.204	0.36863	0.33518			9292.15	0.40322	0.40488		2592.17	0.2464	0.24326
1592.36	0.31904	0.30891			692.337	0.36553	0.33518			9292.29	0.37536	0.40488		2592.3	0.25205	0.24326
1592.5	0.29306	0.30891			692.471	0.34857	0.33518			9292.42	0.40856	0.40488		2592.44	0.21414	0.24326
1592.63	0.33207	0.30891			692.604	0.29608	0.33518			9292.55	0.38126	0.40488		2592.57	0.26787	0.24326
1592.76	0.29114	0.30891			692.737	0.31676	0.33518			9292.69	0.41201	0.40488		2592.7	0.27688	0.24326
1592.9	0.26788	0.30891			692.871	0.35961	0.33518			9292.82	0.43469	0.40488		2592.84	0.26289	0.24326
1593.03	0.3171	0.30891			693.004	0.33428	0.33518			9292.95	0.40647	0.40488		2592.97	0.27013	0.24326
1593.16	0.29304	0.30891			693.138	0.35535	0.33518			9293.09	0.39896	0.40488		2593.1	0.26296	0.24326
1593.3	0.30732	0.30891			693.271	0.34134	0.33518			9293.22	0.41057	0.40488		2593.24	0.25929	0.24326
1593.43	0.27983	0.30891			693.404	0.33519	0.33518			9293.35	0.40004	0.40488		2593.37	0.27796	0.24326
1593.56	0.32056	0.30891			693.538	0.34722	0.33518			9293.49	0.40409	0.40488		2593.5	0.21506	0.24326
1593.7	0.32832	0.30891			693.671	0.35399	0.33518			9293.62	0.38366	0.40488		2593.64	0.24205	0.24326
1593.83	0.36014	0.30891			693.804	0.34562	0.33518			9293.75	0.40821	0.40488		2593.77	0.2357	0.24326
1593.96	0.27679	0.30891			693.938	0.36721	0.33518			9293.89	0.42195	0.40488		2593.9	0.23397	0.24326
1594.1	0.30929	0.30891			694.071	0.33875	0.33518			9294.02	0.38866	0.40488		2594.04	0.2634	0.24326
1594.23	0.32852	0.30891			694.204	0.31191	0.33518			9294.15	0.42123	0.40488		2594.17	0.27136	0.24326
1594.36	0.32559	0.30891			694.337	0.30062	0.33518			9294.29	0.40515	0.40488		2594.3	0.24029	0.24326
1594.5	0.25449	0.30891			694.471	0.36136	0.33518			9294.42	0.37144	0.40488		2594.44	0.25837	0.24326
1594.63	0.29417	0.30891			694.604	0.33421	0.33518			9294.55	0.41149	0.40488		2594.57	0.21892	0.24326
1594.76	0.30447	0.30891			694.737	0.3519	0.33518			9294.69	0.39755	0.40488		2594.7	0.23533	0.24326
1594.9	0.36473	0.30891			694.871	0.34364	0.33518			9294.82	0.39307	0.40488		2594.84	0.2618	0.24326
1595.03	0.32077	0.30891			695.004	0.31612	0.33518			9294.95	0.38121	0.40488		2594.97	0.25332	0.24326
1595.16	0.25503	0.30891			695.138	0.36261	0.33518			9295.09	0.41387	0.40488		2595.1	0.27887	0.24326
1595.3	0.27831	0.30891			695.271	0.36298	0.33518			9295.22	0.41272	0.40488		2595.24	0.24488	0.24326
1595.43	0.32148	0.30891			695.404	0.27105	0.33518			9295.35	0.41716	0.40488		2595.37	0.25823	0.24326
1595.56	0.31039	0.30891			695.538	0.31486	0.33518			9295.49	0.37717	0.40488		2595.5	0.21847	0.24326
1595.7	0.29131	0.30891			695.671	0.3256	0.33518			9295.62	0.40697	0.40488		2595.64	0.26289	0.24326
1595.83	0.31469	0.30891			695.804	0.34609	0.33518			9295.75	0.4288	0.40488		2595.77	0.24682	0.24326
1595.96	0.27001	0.30891			695.938	0.27805	0.33518			9295.89	0.36683	0.40488		2595.9	0.23291	0.24326
1596.1	0.30001	0.30891			696.071	0.27849	0.33518			9296.02	0.41979	0.40488		2596.04	0.27463	0.24326
1596.23	0.28353	0.30891			696.204	0.36495	0.33518			9296.15	0.39923	0.40488		2596.17	0.25466	0.24326
1596.36	0.32582	0.30891			696.337	0.33747	0.33518			9296.29	0.38998	0.40488		2596.3	0.2389	0.24326
1596.5	0.33377	0.30891			696.471	0.33228	0.33518			9296.42	0.41302	0.40488		2596.44	0.25937	0.24326
1596.63	0.29125	0.30891			696.604	0.32054	0.33518			9296.55	0.41053	0.40488		2596.57	0.22838	0.24326
1596.76	0.28131	0.30891			696.737	0.32524	0.33518			9296.69	0.3902	0.40488		2596.7	0.24288	0.24326
1596.9	0.29638	0.30891			696.871	0.34397	0.33518			9296.82	0.39693	0.40488		2596.84	0.21669	0.24326
1597.03	0.28424	0.30891			697.004	0.35493	0.33518			9296.95	0.40013	0.40488		2596.97	0.23799	0.24326
1597.16	0.3138	0.30891			697.138	0.28183	0.33518			9297.09	0.40637	0.40488		2597.1	0.20436	0.24326
1597.3	0.28155	0.30891			697.271	0.3384	0.33518			9297.22	0.42678	0.40488		2597.24	0.24221	0.24326
1597.43	0.27387	0.30891			697.404	0.352	0.33518			9297.35	0.41658	0.40488		2597.37	0.24933	0.24326
1597.56	0.29558	0.30891			697.538	0.31561	0.33518			9297.49	0.40387	0.40488		2597.5	0.23533	0.24326
1597.7	0.29345	0.30891			697.671	0.33939	0.33518			9297.62	0.40575	0.40488		2597.64	0.26075	0.24326
1597.83	0.26101	0.30891			697.804	0.32498	0.33518			9297.75	0.39359	0.40488		2597.77	0.25795	0.24326
1597.96	0.34087	0.30891			697.938	0.35535	0.33518			9297.89	0.39778	0.40488		2597.9	0.26167	0.24326
1598.1	0.30845	0.30891			698.071	0.34243	0.33518			9298.02	0.41673	0.40488		2598.04	0.31672	0.31656
1598.23	0.2822	0.30891			698.204	0.33108	0.33518			9298.15	0.36208	0.40488		2598.17	0.29746	0.31656
1598.36	0.2787	0.30891			698.337	0.3427	0.33518			9298.29	0.40559	0.40488		2598.3	0.29571	0.31656
1598.5	0.29398	0.30891			698.471	0.35967	0.33518			9298.42	0.39245	0.40488		2598.44	0.31279	0.31656
1598.63	0.31778	0.30891			698.604	0.30962	0.33518			9298.55	0.38855	0.40488		2598.57	0.32565	0.31656
1598.76	0.28471	0.30891			698.737	0.27356	0.33518			9298.69	0.408	0.40488		2598.7	0.30978	0.31656
1598.9	0.2524	0.30891			698.871	0.35421	0.33518			9298.82	0.40582	0.40488		2598.84	0.32664	0.31656
1599.03	0.28454	0.30891			699.004	0.32396	0.33518			9298.95	0.38393	0.40488		2598.97	0.32474	0.31656
1599.16	0.28122	0.30891			699.138	0.2884	0.33518			9299.09	0.39932	0.40488		2599.1	0.33504	0.31656
1599.3	0.30317	0.30891			699.271	0.33274	0.33518			9299.22	0.38046	0.40488		2599.24	0.34787	0.31656
1599.43	0.36824	0.30891			699.404	0.32645	0.33518			9299.35	0.39839	0.40488		2599.37	0.33592	0.31656
1599.56	0.32109	0.30891			699.538	0.35295	0.33518			9299.49	0.34973	0.40488		2599.5	0.2584	0.31656
1599.7	0.31549	0.30891			699.671	0.31429	0.33518			9299.62	0.4097	0.40488		2599.64	0.29546	0.31656
1599.83	0.31316	0.30891			699.804	0.34042	0.33518			9299.75	0.40509	0.40488		2599.77	0.32721	0.31656
1599.96	0.31033	0.30891			699.938	0.33374	0.33518			9299.89	0.39043	0.40488		2599.9	0.33237	0.31656
1600.1	0.32386	0.30891			700.071	0.3438	0.33518			9300.02	0.3536	0.40488		2600.04	0.32323	0.31656
1600.23	0.31483	0.30891			700.204	0.35005	0.33518			9300.15	0.37316	0.40488		2600.17	0.33332	0.31656
1600.36	0.31229	0.30891			700.337	0.33778	0.33518			9300.29	0.3844	0.40488		2600.3	0.31255	0.31656
1600.5	0.34721	0.30891			700.471	0.34504	0.33518			9300.42	0.37757	0.40488		2600.44	0.34089	0.31656
1600.63	0.28542	0.30891			700.604	0.31441	0.33518			9300.55	0.41253	0.40488		2600.57	0.32208	0.31656
1600.76	0.30517	0.30891			700.737	0.35022	0.33518			9300.69	0.39792	0.40488		2600.7	0.24875	0.31656
1600.9	0.29825	0.30891			700.871	0.33465	0.33518			9300.82	0.41609	0.40488		2600.84	0.315	0.31656
1601.03	0.30187	0.30891			701.004	0.31931	0.33518			9300.95	0.39412	0.40488		2600.97	0.29603	0.31656
1601.16	0.32425	0.30891			701.138	0.35179	0.33518			9301.09	0.41786	0.40488		2601.1	0.2931	0.31656
1601.3	0.35533	0.30891			701.271	0.35401	0.33518			9301.22	0.41177	0.40488		2601.24	0.32927	0.31656
1601.43	0.294	0.30891			701.404	0.28907	0.33518			9301.35	0.41309	0.40488		2601.37	0.33192	0.31656
1601.56	0.27154	0.30891			701.538	0.30862	0.33518			9301.49	0.42597	0.40488		2601.5	0.33021	0.31656
1601.7	0.31778	0.30891			701.671	0.31301	0.33518			9301.62	0.40334	0.40488		2601.64	0.33026	0.31656
1601.83	0.34104	0.30891			701.804	0.36981	0.33518			9301.75	0.3993	0.40488		2601.77	0.30958	0.31656
1601.96	0.30913	0.30891			701.938	0.30534	0.33518			9301.89	0.41563	0.40488		2601.9	0.31014	0.31656
1602.1	0.33887	0.30891			702.071	0.35044	0.33518			9302.02	0.39334	0.40488		2602.04	0.31688	0.31656
1602.23	0.32613	0.30891			702.204	0.34149	0.33518			9302.15	0.4109	0.40488		2602.17	0.28865	0.31656
1602.36	0.35105	0.30891			702.337	0.30407	0.33518			9302.29	0.39847	0.40488		2602.3	0.27172	0.31656
1602.5	0.31957	0.30891			702.471	0.3217	0.33518			9302.42	0.42733	0.40488		2602.44	0.30747	0.31656
1602.63	0.32183	0.30891			702.604	0.34924	0.33518			9302.55	0.4026	0.40488		2602.57	0.32751	0.31656
1602.76	0.30976	0.30891			702.737	0.28955	0.33518			9302.69	0.39957	0.40488		2602.7	0.31281	0.31656
1602.9	0.33388	0.30891			702.871	0.3235	0.33518			9302.82	0.38643	0.40488		2602.84	0.30796	0.31656
1603.03	0.26865	0.30891			703.004	0.37277	0.33518			9302.95	0.41841	0.40488		2602.97	0.32637	0.31656
1603.16	0.32956	0.30891			703.138	0.32827	0.33518			9303.09	0.40847	0.40488		2603.1	0.33668	0.31656
1603.3	0.32322	0.30891			703.271	0.28722	0.33518			9303.22	0.40195	0.40488		2603.24	0.26627	0.31656
1603.43	0.32339	0.30891			703.404	0.31554	0.33518			9303.35	0.41117	0.40488		2603.37	0.25988	0.31656
1603.56	0.28309	0.30891			703.538	0.3711	0.33518			9303.49	0.38993	0.40488		2603.5	0.28932	0.31656
1603.7	0.32592	0.30891			703.671	0.34311	0.33518			9303.62	0.3911	0.40488		2603.64	0.3598	0.31656
1603.83	0.34109	0.30891			703.804	0.29493	0.33518			9303.75	0.39271	0.40488		2603.77	0.30148	0.31656
1603.96	0.32554	0.30891			703.938	0.346	0.33518			9303.89	0.39768	0.40488		2603.9	0.35012	0.31656
1604.1	0.34979	0.30891			704.071	0.30265	0.33518			9304.02	0.40812	0.40488		2604.04	0.29706	0.31656
1604.23	0.30055	0.30891			704.204	0.29391	0.33518			9304.15	0.40885	0.40488		2604.17	0.33955	0.31656
1604.36	0.32938	0.30891			704.337	0.31727	0.33518			9304.29	0.41542	0.40488		2604.3	0.27608	0.31656
1604.5	0.30044	0.30891			704.471	0.33803	0.33518			9304.42	0.38192	0.40488		2604.44	0.27164	0.31656
1604.63	0.31712	0.30891			704.604	0.34297	0.33518			9304.55	0.40848	0.40488		2604.57	0.31475	0.31656
1604.76	0.31911	0.30891			704.737	0.38789	0.33518			9304.69	0.41339	0.40488		2604.7	0.32111	0.31656
1604.9	0.30749	0.30891			704.871	0.37831	0.33518			9304.82	0.4014	0.40488		2604.84	0.3435	0.31656
1605.03	0.23988	0.30891			705.004	0.33365	0.33518			9304.95	0.41849	0.40488		2604.97	0.30051	0.31656
1605.16	0.32181	0.30891			705.138	0.34625	0.33518			9305.09	0.41476	0.40488		2605.1	0.29822	0.31656
1605.3	0.33915	0.30891			705.271	0.33083	0.33518			9305.22	0.4024	0.40488		2605.24	0.32648	0.31656
1605.43	0.30903	0.30891			705.404	0.32009	0.33518			9305.35	0.37211	0.40488		2605.37	0.34621	0.31656
1605.56	0.35085	0.30891			705.538	0.32745	0.33518			9305.49	0.41276	0.40488		2605.5	0.35353	0.31656
1605.7	0.29723	0.30891			705.671	0.34998	0.33518			9305.62	0.42857	0.40488		2605.64	0.35542	0.31656
1605.83	0.26441	0.30891			705.804	0.33494	0.33518			9305.75	0.4112	0.40488		2605.77	0.31356	0.31656
1605.96	0.27357	0.30891			705.938	0.31241	0.33518			9305.89	0.40838	0.40488		2605.9	0.35464	0.31656
1606.1	0.34835	0.30891			706.071	0.31951	0.33518			9306.02	0.41902	0.40488		2606.04	0.31126	0.31656
1606.23	0.25798	0.30891			706.204	0.29871	0.33518			9306.15	0.41415	0.40488		2606.17	0.31365	0.31656
1606.36	0.32426	0.30891			706.337	0.34324	0.33518			9306.29	0.41688	0.40488		2606.3	0.349	0.31656
1606.5	0.2426	0.30891			706.471	0.30053	0.33518			9306.42	0.39116	0.40488		2606.44	0.35767	0.31656
1606.63	0.27969	0.30891			706.604	0.32797	0.33518			9306.55	0.40355	0.40488		2606.57	0.32873	0.31656
1606.76	0.31136	0.30891			706.737	0.31177	0.33518			9306.69	0.39676	0.40488		2606.7	0.31468	0.31656
1606.9	0.24973	0.30891			706.871	0.31856	0.33518			9306.82	0.41677	0.40488		2606.84	0.35384	0.31656
1607.03	0.27499	0.30891			707.004	0.34985	0.33518			9306.95	0.41623	0.40488		2606.97	0.33079	0.31656
1607.16	0.33992	0.30891			707.138	0.32691	0.33518			9307.09	0.39405	0.40488		2607.1	0.34433	0.31656
1607.3	0.29195	0.30891			707.271	0.34784	0.33518			9307.22	0.40467	0.40488		2607.24	0.29149	0.31656
1607.43	0.29023	0.30891			707.404	0.34375	0.33518			9307.35	0.39677	0.40488		2607.37	0.29185	0.31656
1607.56	0.3173	0.30891			707.538	0.36559	0.33518			9307.49	0.4004	0.40488		2607.5	0.31775	0.31656
1607.7	0.29889	0.30891			707.671	0.31676	0.33518			9307.62	0.40139	0.40488		2607.64	0.26804	0.31656
1607.83	0.27721	0.30891			707.804	0.30507	0.33518			9307.75	0.40354	0.40488		2607.77	0.28546	0.31656
1607.96	0.31119	0.30891			707.938	0.33224	0.33518			9307.89	0.39952	0.40488		2607.9	0.32767	0.31656
1608.1	0.32417	0.30891			708.071	0.33444	0.33518			9308.02	0.39264	0.40488		2608.04	0.34394	0.31656
1608.23	0.27146	0.30891			708.204	0.32324	0.33518			9308.15	0.39918	0.40488		2608.17	0.31553	0.31656
1608.36	0.32399	0.30891			708.337	0.33256	0.33518			9308.29	0.41956	0.40488		2608.3	0.29556	0.31656
1608.5	0.29637	0.30891			708.471	0.32966	0.33518			9308.42	0.42285	0.40488		2608.44	0.31234	0.31656
1608.63	0.36013	0.30891			708.604	0.34848	0.33518			9308.55	0.40637	0.40488		2608.57	0.34107	0.31656
1608.76	0.29656	0.30891			708.737	0.33499	0.33518			9308.69	0.40409	0.40488		2608.7	0.30561	0.31656
1608.9	0.32339	0.30891			708.871	0.36689	0.33518			9308.82	0.40834	0.40488		2608.84	0.33325	0.31656
1609.03	0.29363	0.30891			709.004	0.36532	0.33518			9308.95	0.40782	0.40488		2608.97	0.3029	0.31656
1609.16	0.30857	0.30891			709.138	0.33584	0.33518			9309.09	0.38604	0.40488		2609.1	0.35018	0.31656
1609.3	0.25962	0.30891			709.271	0.34822	0.33518			9309.22	0.42239	0.40488		2609.24	0.33521	0.31656
1609.43	0.27669	0.30891			709.404	0.32567	0.33518			9309.35	0.42301	0.40488		2609.37	0.32475	0.31656
1609.56	0.31421	0.30891			709.538	0.33637	0.33518			9309.49	0.41556	0.40488		2609.5	0.26301	0.31656
1609.7	0.32801	0.30891			709.671	0.32256	0.33518			9309.62	0.41783	0.40488		2609.64	0.32339	0.31656
1609.83	0.28667	0.30891			709.804	0.31336	0.33518			9309.75	0.39213	0.40488		2609.77	0.33138	0.31656
1609.96	0.26907	0.30891			709.938	0.30353	0.33518			9309.89	0.39773	0.40488		2609.9	0.32976	0.31656
1610.1	0.27684	0.30891			710.071	0.2563	0.33518			9310.02	0.41459	0.40488		2610.04	0.35191	0.31656
1610.23	0.3072	0.30891			710.204	0.27844	0.33518			9310.15	0.40154	0.40488		2610.17	0.29625	0.31656
1610.36	0.33076	0.30891			710.337	0.2967	0.33518			9310.29	0.41432	0.40488		2610.3	0.35189	0.31656
1610.5	0.31019	0.30891			710.471	0.35462	0.33518			9310.42	0.41062	0.40488		2610.44	0.37522	0.31656
1610.63	0.28449	0.30891			710.604	0.35094	0.33518			9310.55	0.41565	0.40488		2610.57	0.33322	0.31656
1610.76	0.30317	0.30891			710.737	0.34411	0.33518			9310.69	0.38201	0.40488		2610.7	0.33823	0.31656
1610.9	0.21843	0.30891			710.871	0.31708	0.33518			9310.82	0.4034	0.40488		2610.84	0.3044	0.31656
1611.03	0.36207	0.30891			711.004	0.34299	0.33518			9310.95	0.39685	0.40488		2610.97	0.33879	0.31656
1611.16	0.27916	0.30891			711.138	0.29608	0.33518			9311.09	0.38522	0.40488		2611.1	0.34634	0.31656
1611.3	0.30455	0.30891			711.271	0.33497	0.33518			9311.22	0.39237	0.40488		2611.24	0.29635	0.31656
1611.43	0.32811	0.30891			711.404	0.30188	0.33518			9311.35	0.40049	0.40488		2611.37	0.29733	0.31656
1611.56	0.31995	0.30891			711.538	0.34949	0.33518			9311.49	0.38118	0.40488		2611.5	0.30684	0.31656
1611.7	0.29643	0.30891			711.671	0.3677	0.33518			9311.62	0.39701	0.40488		2611.64	0.268	0.31656
1611.83	0.33738	0.30891			711.804	0.35975	0.33518			9311.75	0.40353	0.40488		2611.77	0.33755	0.31656
1611.96	0.27195	0.30891			711.938	0.30239	0.33518			9311.89	0.4064	0.40488		2611.9	0.30457	0.31656
1612.1	0.26285	0.30891			712.071	0.34014	0.33518			9312.02	0.37967	0.40488		2612.04	0.35395	0.31656
1612.23	0.29346	0.30891			712.204	0.32889	0.33518			9312.15	0.40574	0.40488		2612.17	0.33132	0.31656
1612.36	0.27985	0.30891			712.337	0.34068	0.33518			9312.29	0.40852	0.40488		2612.3	0.30967	0.31656
1612.5	0.28743	0.30891			712.471	0.33543	0.33518			9312.42	0.39225	0.40488		2612.44	0.34568	0.31656
1612.63	0.30391	0.30891			712.604	0.35483	0.33518			9312.55	0.41537	0.40488		2612.57	0.33706	0.31656
1612.76	0.27615	0.30891			712.737	0.36854	0.33518			9312.69	0.39133	0.40488		2612.7	0.31784	0.31656
1612.9	0.33094	0.30891			712.871	0.3647	0.33518			9312.82	0.42321	0.40488		2612.84	0.33749	0.31656
1613.03	0.30661	0.30891			713.004	0.30059	0.33518			9312.95	0.41643	0.40488		2612.97	0.28507	0.31656
1613.16	0.30402	0.30891			713.138	0.33628	0.33518			9313.09	0.4027	0.40488		2613.1	0.29974	0.31656
1613.3	0.26984	0.30891			713.271	0.3614	0.33518			9313.22	0.39492	0.40488		2613.24	0.3228	0.31656
1613.43	0.32357	0.30891			713.404	0.33587	0.33518			9313.35	0.4072	0.40488		2613.37	0.33978	0.31656
1613.56	0.28969	0.30891			713.538	0.33352	0.33518			9313.49	0.38534	0.40488		2613.5	0.33369	0.31656
1613.7	0.30714	0.30891			713.671	0.30412	0.33518			9313.62	0.42893	0.40488		2613.64	0.31297	0.31656
1613.83	0.26953	0.30891			713.804	0.35706	0.33518			9313.75	0.37982	0.40488		2613.77	0.38002	0.31656
1613.96	0.35244	0.30891			713.938	0.30774	0.33518			9313.89	0.3908	0.40488		2613.9	0.31225	0.31656
1614.1	0.30583	0.30891			714.071	0.3255	0.33518			9314.02	0.40903	0.40488		2614.04	0.33786	0.31656
1614.23	0.27511	0.30891			714.204	0.33491	0.33518			9314.15	0.40006	0.40488		2614.17	0.30374	0.31656
1614.36	0.26485	0.30891			714.337	0.37307	0.33518			9314.29	0.41681	0.40488		2614.3	0.33828	0.31656
1614.5	0.26289	0.30891			714.471	0.31149	0.33518			9314.42	0.41968	0.40488		2614.44	0.34746	0.31656
1614.63	0.26208	0.30891			714.604	0.29507	0.33518			9314.55	0.41238	0.40488		2614.57	0.30809	0.31656
1614.76	0.32064	0.30891			714.737	0.29477	0.33518			9314.69	0.38812	0.40488		2614.7	0.32413	0.31656
1614.9	0.2914	0.30891			714.871	0.31644	0.33518			9314.82	0.38131	0.40488		2614.84	0.34691	0.31656
1615.03	0.32193	0.30891			715.004	0.31829	0.33518			9314.95	0.40184	0.40488		2614.97	0.31967	0.31656
1615.16	0.31343	0.30891			715.138	0.36666	0.33518			9315.09	0.40723	0.40488		2615.1	0.31158	0.31656
1615.3	0.32291	0.30891			715.271	0.35056	0.33518			9315.22	0.43453	0.40488		2615.24	0.35127	0.31656
1615.43	0.31815	0.30891			715.404	0.33928	0.33518			9315.35	0.41243	0.40488		2615.37	0.27158	0.31656
1615.56	0.26971	0.30891			715.538	0.35678	0.33518			9315.49	0.41745	0.40488		2615.5	0.34028	0.31656
1615.7	0.26665	0.30891			715.671	0.31519	0.33518			9315.62	0.39775	0.40488		2615.64	0.34898	0.31656
1615.83	0.34606	0.30891			715.804	0.32596	0.33518			9315.75	0.40304	0.40488		2615.77	0.30943	0.31656
1615.96	0.28901	0.30891			715.938	0.39063	0.33518			9315.89	0.415	0.40488		2615.9	0.28329	0.31656
1616.1	0.29841	0.30891			716.071	0.3467	0.33518			9316.02	0.40787	0.40488		2616.04	0.3354	0.31656
1616.23	0.34703	0.30891			716.204	0.27033	0.33518			9316.15	0.42495	0.40488		2616.17	0.31871	0.31656
1616.36	0.30544	0.30891			716.337	0.3125	0.33518			9316.29	0.39594	0.40488		2616.3	0.3163	0.31656
1616.5	0.31076	0.30891			716.471	0.36801	0.33518			9316.42	0.40344	0.40488		2616.44	0.27897	0.31656
1616.63	0.31924	0.30891			716.604	0.35942	0.33518			9316.55	0.38607	0.40488		2616.57	0.29735	0.31656
1616.76	0.31268	0.30891			716.737	0.34345	0.33518			9316.69	0.4187	0.40488		2616.7	0.35622	0.31656
1616.9	0.31483	0.30891			716.871	0.34405	0.33518			9316.82	0.40047	0.40488		2616.84	0.34638	0.31656
1617.03	0.30171	0.30891			717.004	0.34115	0.33518			9316.95	0.41545	0.40488		2616.97	0.34106	0.31656
1617.16	0.35426	0.30891			717.138	0.34463	0.33518			9317.09	0.39242	0.40488		2617.1	0.33576	0.31656
1617.3	0.28521	0.30891			717.271	0.37773	0.33518			9317.22	0.39878	0.40488		2617.24	0.33525	0.31656
1617.43	0.30091	0.30891			717.404	0.31303	0.33518			9317.35	0.38208	0.40488		2617.37	0.31102	0.31656
1617.56	0.2346	0.30891			717.538	0.34023	0.33518			9317.49	0.38489	0.40488		2617.5	0.35449	0.31656
1617.7	0.29701	0.30891			717.671	0.30034	0.33518			9317.62	0.40535	0.40488		2617.64	0.30931	0.31656
1617.83	0.2935	0.30891			717.804	0.35143	0.33518			9317.75	0.3885	0.40488		2617.77	0.30154	0.31656
1617.96	0.34423	0.30891			717.938	0.32763	0.33518			9317.89	0.41032	0.40488		2617.9	0.32526	0.31656
1618.1	0.30018	0.30891			718.071	0.35561	0.33518			9318.02	0.41569	0.40488		2618.04	0.34373	0.31656
1618.23	0.28888	0.30891			718.204	0.32072	0.33518			9318.15	0.40021	0.40488		2618.17	0.33097	0.31656
1618.36	0.31475	0.30891			718.337	0.31045	0.33518			9318.29	0.41111	0.40488		2618.3	0.33936	0.31656
1618.5	0.33507	0.30891			718.471	0.39978	0.3974			9318.42	0.41911	0.40488		2618.44	0.30182	0.31656
1618.63	0.3065	0.30891			718.604	0.40302	0.3974			9318.55	0.407	0.40488		2618.57	0.34011	0.31656
1618.76	0.32758	0.30891			718.737	0.35838	0.3974			9318.69	0.3985	0.40488		2618.7	0.33808	0.31656
1618.9	0.32184	0.30891			718.871	0.4322	0.3974			9318.82	0.39219	0.40488		2618.84	0.31862	0.31656
1619.03	0.27138	0.30891			719.004	0.32187	0.3974			9318.95	0.41135	0.40488		2618.97	0.33313	0.31656
1619.16	0.26389	0.30891			719.138	0.42509	0.3974			9319.09	0.37418	0.40488		2619.1	0.30556	0.31656
1619.3	0.30606	0.30891			719.271	0.40126	0.3974			9319.22	0.39717	0.40488		2619.24	0.3346	0.31656
1619.43	0.29933	0.30891			719.404	0.42962	0.3974			9319.35	0.40019	0.40488		2619.37	0.31338	0.31656
1619.56	0.31726	0.30891			719.538	0.4075	0.3974			9319.49	0.40514	0.40488		2619.5	0.32582	0.31656
1619.7	0.32197	0.30891			719.671	0.38196	0.3974			9319.62	0.40428	0.40488		2619.64	0.31843	0.31656
1619.83	0.32167	0.30891			719.804	0.37409	0.3974			9319.75	0.37666	0.40488		2619.77	0.38376	0.31656
1619.96	0.35223	0.30891			719.938	0.44848	0.3974			9319.89	0.38973	0.40488		2619.9	0.32462	0.31656
1620.1	0.23793	0.30891			720.071	0.38593	0.3974			9320.02	0.40159	0.40488		2620.04	0.34433	0.31656
1620.23	0.29777	0.30891			720.204	0.39184	0.3974			9320.15	0.39053	0.40488		2620.17	0.30735	0.31656
1620.36	0.30224	0.30891			720.337	0.35707	0.33518			9320.29	0.39437	0.40488		2620.3	0.3081	0.31656
1620.5	0.30347	0.30891			720.471	0.31208	0.33518			9320.42	0.38881	0.40488		2620.44	0.33713	0.31656
1620.63	0.29725	0.30891			720.604	0.3373	0.33518			9320.55	0.40431	0.40488		2620.57	0.35477	0.31656
1620.76	0.28727	0.30891			720.737	0.31307	0.33518			9320.69	0.42446	0.40488		2620.7	0.33246	0.31656
1620.9	0.31412	0.30891			720.871	0.3759	0.33518			9320.82	0.39135	0.40488		2620.84	0.31045	0.31656
1621.03	0.28202	0.30891			721.004	0.31328	0.33518			9320.95	0.38827	0.40488		2620.97	0.35342	0.31656
1621.16	0.33474	0.30891			721.138	0.30372	0.33518			9321.09	0.4009	0.40488		2621.1	0.3108	0.31656
1621.3	0.33284	0.30891			721.271	0.34775	0.33518			9321.22	0.41437	0.40488		2621.24	0.34119	0.31656
1621.43	0.32531	0.30891			721.404	0.34835	0.33518			9321.35	0.39934	0.40488		2621.37	0.35527	0.31656
1621.56	0.36028	0.30891			721.538	0.35108	0.33518			9321.49	0.38457	0.40488		2621.5	0.31514	0.31656
1621.7	0.30787	0.30891			721.671	0.34518	0.33518			9321.62	0.36513	0.40488		2621.64	0.30921	0.31656
1621.83	0.32448	0.30891			721.804	0.33612	0.33518			9321.75	0.40435	0.40488		2621.77	0.34727	0.31656
1621.96	0.31069	0.30891			721.938	0.31873	0.33518			9321.89	0.38863	0.40488		2621.9	0.32918	0.31656
1622.1	0.29084	0.30891			722.071	0.32694	0.33518			9322.02	0.4083	0.40488		2622.04	0.32222	0.31656
1622.23	0.34023	0.30891			722.204	0.35469	0.33518			9322.15	0.40321	0.40488		2622.17	0.31041	0.31656
1622.36	0.34438	0.30891			722.337	0.34076	0.33518			9322.29	0.38957	0.40488		2622.3	0.34829	0.31656
1622.5	0.24873	0.30891			722.471	0.33782	0.33518			9322.42	0.39994	0.40488		2622.44	0.32271	0.31656
1622.63	0.2507	0.30891			722.604	0.29667	0.33518			9322.55	0.38779	0.40488		2622.57	0.33973	0.31656
1622.76	0.3077	0.30891			722.737	0.28373	0.33518			9322.69	0.39649	0.40488		2622.7	0.32135	0.31656
1622.9	0.2864	0.30891			722.871	0.32885	0.33518			9322.82	0.39422	0.40488		2622.84	0.30003	0.31656
1623.03	0.34831	0.30891			723.004	0.33962	0.33518			9322.95	0.41692	0.40488		2622.97	0.33176	0.31656
1623.16	0.37508	0.30891			723.138	0.32779	0.33518			9323.09	0.4123	0.40488		2623.1	0.33335	0.31656
1623.3	0.29237	0.30891			723.271	0.30806	0.33518			9323.22	0.40256	0.40488		2623.24	0.35226	0.31656
1623.43	0.30453	0.30891			723.404	0.34198	0.33518			9323.35	0.43584	0.40488		2623.37	0.3267	0.31656
1623.56	0.29025	0.30891			723.538	0.30905	0.33518			9323.49	0.3966	0.40488		2623.5	0.31828	0.31656
1623.7	0.34151	0.30891			723.671	0.3592	0.33518			9323.62	0.37947	0.40488		2623.64	0.31265	0.31656
1623.83	0.29739	0.30891			723.804	0.2547	0.33518			9323.75	0.41606	0.40488		2623.77	0.28891	0.31656
1623.96	0.29441	0.30891			723.938	0.313	0.33518			9323.89	0.40512	0.40488		2623.9	0.34377	0.31656
1624.1	0.31444	0.30891			724.071	0.34979	0.33518			9324.02	0.39666	0.40488		2624.04	0.32761	0.31656
1624.23	0.32585	0.30891			724.204	0.35163	0.33518			9324.15	0.43453	0.40488		2624.17	0.29972	0.31656
1624.36	0.33083	0.30891			724.337	0.32367	0.33518			9324.29	0.41073	0.40488		2624.3	0.30473	0.31656
1624.5	0.27901	0.30891			724.471	0.27973	0.33518			9324.42	0.40055	0.40488		2624.44	0.31724	0.31656
1624.63	0.30067	0.30891			724.604	0.34691	0.33518			9324.55	0.39235	0.40488		2624.57	0.28701	0.31656
1624.76	0.33551	0.30891			724.737	0.31812	0.33518			9324.69	0.40935	0.40488		2624.7	0.30113	0.31656
1624.9	0.33468	0.30891			724.871	0.32537	0.33518			9324.82	0.39762	0.40488		2624.84	0.29448	0.31656
1625.03	0.29058	0.30891			725.004	0.28213	0.33518			9324.95	0.38339	0.40488		2624.97	0.35782	0.31656
1625.16	0.26339	0.30891			725.138	0.35037	0.33518			9325.09	0.40671	0.40488		2625.1	0.34986	0.31656
1625.3	0.32812	0.30891			725.271	0.37107	0.33518			9325.22	0.38934	0.40488		2625.24	0.32129	0.31656
1625.43	0.30651	0.30891			725.404	0.29698	0.33518			9325.35	0.40207	0.40488		2625.37	0.28605	0.31656
1625.56	0.28907	0.30891			725.538	0.33244	0.33518			9325.49	0.39559	0.40488		2625.5	0.34687	0.31656
1625.7	0.28344	0.30891			725.671	0.34608	0.33518			9325.62	0.3965	0.40488		2625.64	0.3206	0.31656
1625.83	0.28679	0.30891			725.804	0.35362	0.33518			9325.75	0.42456	0.40488		2625.77	0.33645	0.31656
1625.96	0.25782	0.30891			725.938	0.36549	0.33518			9325.89	0.39883	0.40488		2625.9	0.28362	0.31656
1626.1	0.29894	0.30891			726.071	0.36806	0.33518			9326.02	0.39642	0.40488		2626.04	0.35089	0.31656
1626.23	0.2931	0.30891			726.204	0.32368	0.33518			9326.15	0.38433	0.40488		2626.17	0.28816	0.31656
1626.36	0.30164	0.30891			726.337	0.32571	0.33518			9326.29	0.41367	0.40488		2626.3	0.28563	0.31656
1626.5	0.28801	0.30891			726.471	0.34067	0.33518			9326.42	0.41326	0.40488		2626.44	0.27675	0.24326
1626.63	0.30001	0.30891			726.604	0.31232	0.33518			9326.55	0.426	0.40488		2626.57	0.2455	0.24326
1626.76	0.30167	0.30891			726.737	0.3556	0.33518			9326.69	0.43092	0.40488		2626.7	0.23469	0.24326
1626.9	0.29529	0.30891			726.871	0.26113	0.33518			9326.82	0.42316	0.40488		2626.84	0.26621	0.24326
1627.03	0.32938	0.30891			727.004	0.33398	0.33518			9326.95	0.4053	0.40488		2626.97	0.25679	0.24326
1627.16	0.3156	0.30891			727.138	0.33076	0.33518			9327.09	0.37838	0.40488		2627.1	0.264	0.24326
1627.3	0.32667	0.30891			727.271	0.30803	0.33518			9327.22	0.39114	0.40488		2627.24	0.28572	0.24326
1627.43	0.36595	0.30891			727.404	0.34375	0.33518			9327.35	0.42691	0.40488		2627.37	0.20254	0.24326
1627.56	0.29433	0.30891			727.538	0.34616	0.33518			9327.49	0.4138	0.40488		2627.5	0.22027	0.24326
1627.7	0.34361	0.30891			727.671	0.34091	0.33518			9327.62	0.41977	0.40488		2627.64	0.21914	0.24326
1627.83	0.31069	0.30891			727.804	0.31871	0.33518			9327.75	0.40001	0.40488		2627.77	0.19633	0.24326
1627.96	0.31437	0.30891			727.938	0.32323	0.33518			9327.89	0.40433	0.40488		2627.9	0.22696	0.24326
1628.1	0.29607	0.30891			728.071	0.38035	0.33518			9328.02	0.39675	0.40488		2628.04	0.25201	0.24326
1628.23	0.2942	0.30891			728.204	0.32839	0.33518			9328.15	0.37075	0.40488		2628.17	0.24601	0.24326
1628.36	0.27605	0.30891			728.337	0.35727	0.33518			9328.29	0.38483	0.40488		2628.3	0.2497	0.24326
1628.5	0.28332	0.30891			728.471	0.31991	0.33518			9328.42	0.40812	0.40488		2628.44	0.23106	0.24326
1628.63	0.24953	0.30891			728.604	0.32337	0.33518			9328.55	0.39303	0.40488		2628.57	0.19134	0.24326
1628.76	0.32218	0.30891			728.737	0.31906	0.33518			9328.69	0.41204	0.40488		2628.7	0.26168	0.24326
1628.9	0.26544	0.30891			728.871	0.33099	0.33518			9328.82	0.40069	0.40488		2628.84	0.26497	0.24326
1629.03	0.29681	0.30891			729.004	0.29731	0.33518			9328.95	0.38914	0.40488		2628.97	0.24091	0.24326
1629.16	0.28509	0.30891			729.138	0.32319	0.33518			9329.09	0.40532	0.40488		2629.1	0.22836	0.24326
1629.3	0.29272	0.30891			729.271	0.30554	0.33518			9329.22	0.38497	0.40488		2629.24	0.20738	0.24326
1629.43	0.28497	0.30891			729.404	0.33015	0.33518			9329.35	0.40953	0.40488		2629.37	0.23124	0.24326
1629.56	0.3021	0.30891			729.538	0.30273	0.33518			9329.49	0.40227	0.40488		2629.5	0.22761	0.24326
1629.7	0.26507	0.30891			729.671	0.37286	0.33518			9329.62	0.39275	0.40488		2629.64	0.26485	0.24326
1629.83	0.28501	0.30891			729.804	0.34225	0.33518			9329.75	0.42014	0.40488		2629.77	0.2605	0.24326
1629.96	0.26443	0.30891			729.938	0.34494	0.33518			9329.89	0.3982	0.40488		2629.9	0.23497	0.24326
1630.1	0.31468	0.30891			730.071	0.30682	0.33518			9330.02	0.40472	0.40488		2630.04	0.20837	0.24326
1630.23	0.3124	0.30891			730.204	0.31315	0.33518			9330.15	0.40933	0.40488		2630.17	0.21188	0.24326
1630.36	0.29304	0.30891			730.337	0.34466	0.33518			9330.29	0.42549	0.40488		2630.3	0.27545	0.24326
1630.5	0.36163	0.30891			730.471	0.33903	0.33518			9330.42	0.41365	0.40488		2630.44	0.24305	0.24326
1630.63	0.31279	0.30891			730.604	0.3426	0.33518			9330.55	0.40412	0.40488		2630.57	0.28288	0.24326
1630.76	0.25005	0.30891			730.737	0.29854	0.33518			9330.69	0.37832	0.40488		2630.7	0.22828	0.24326
1630.9	0.26958	0.30891			730.871	0.34366	0.33518			9330.82	0.4133	0.40488		2630.84	0.24002	0.24326
1631.03	0.28349	0.30891			731.004	0.2832	0.33518			9330.95	0.39826	0.40488		2630.97	0.20824	0.24326
1631.16	0.3325	0.30891			731.138	0.3656	0.33518			9331.09	0.38747	0.40488		2631.1	0.25297	0.24326
1631.3	0.26758	0.30891			731.271	0.3428	0.33518			9331.22	0.43333	0.40488		2631.24	0.23486	0.24326
1631.43	0.33023	0.30891			731.404	0.32741	0.33518			9331.35	0.38365	0.40488		2631.37	0.22357	0.24326
1631.56	0.3048	0.30891			731.538	0.30614	0.33518			9331.49	0.39532	0.40488		2631.5	0.25784	0.24326
1631.7	0.28899	0.30891			731.671	0.28127	0.33518			9331.62	0.4013	0.40488		2631.64	0.23271	0.24326
1631.83	0.29766	0.30891			731.804	0.35548	0.33518			9331.75	0.41078	0.40488		2631.77	0.24387	0.24326
1631.96	0.29279	0.30891			731.938	0.36068	0.33518			9331.89	0.41061	0.40488		2631.9	0.23839	0.24326
1632.1	0.2964	0.30891			732.071	0.33129	0.33518			9332.02	0.3897	0.40488		2632.04	0.25199	0.24326
1632.23	0.30175	0.30891			732.204	0.32996	0.33518			9332.15	0.43085	0.40488		2632.17	0.243	0.24326
1632.36	0.29624	0.30891			732.337	0.29946	0.33518			9332.29	0.40211	0.40488		2632.3	0.24406	0.24326
1632.5	0.33482	0.30891			732.471	0.34184	0.33518			9332.42	0.40991	0.40488		2632.44	0.22409	0.24326
1632.63	0.292	0.30891			732.604	0.2825	0.33518			9332.55	0.41309	0.40488		2632.57	0.25116	0.24326
1632.76	0.28775	0.30891			732.737	0.34205	0.33518			9332.69	0.40894	0.40488		2632.7	0.25971	0.24326
1632.9	0.2375	0.30891			732.871	0.32106	0.33518			9332.82	0.40255	0.40488		2632.84	0.24392	0.24326
1633.03	0.28356	0.30891			733.004	0.35981	0.33518			9332.95	0.39654	0.40488		2632.97	0.25643	0.24326
1633.16	0.3108	0.30891			733.138	0.33955	0.33518			9333.09	0.42001	0.40488		2633.1	0.21629	0.24326
1633.3	0.30763	0.30891			733.271	0.34781	0.33518			9333.22	0.41759	0.40488		2633.24	0.26188	0.24326
1633.43	0.35773	0.30891			733.404	0.34917	0.33518			9333.35	0.41713	0.40488		2633.37	0.26567	0.24326
1633.56	0.30457	0.30891			733.538	0.33283	0.33518			9333.49	0.42191	0.40488		2633.5	0.23961	0.24326
1633.7	0.27936	0.30891			733.671	0.35276	0.33518			9333.62	0.41467	0.40488		2633.64	0.22859	0.24326
1633.83	0.29719	0.30891			733.804	0.32576	0.33518			9333.75	0.39511	0.40488		2633.77	0.22025	0.24326
1633.96	0.29435	0.30891			733.938	0.32776	0.33518			9333.89	0.40281	0.40488		2633.9	0.24057	0.24326
1634.1	0.32737	0.30891			734.071	0.33421	0.33518			9334.02	0.42472	0.40488		2634.04	0.23933	0.24326
1634.23	0.3012	0.30891			734.204	0.31108	0.33518			9334.15	0.4016	0.40488		2634.17	0.21305	0.24326
1634.36	0.26037	0.30891			734.337	0.35491	0.33518			9334.29	0.39687	0.40488		2634.3	0.24532	0.24326
1634.5	0.32501	0.30891			734.471	0.3331	0.33518			9334.42	0.4205	0.40488		2634.44	0.23371	0.24326
1634.63	0.34138	0.30891			734.604	0.30252	0.33518			9334.55	0.40509	0.40488		2634.57	0.27472	0.24326
1634.76	0.33596	0.30891			734.737	0.3074	0.33518			9334.69	0.40423	0.40488		2634.7	0.25123	0.24326
1634.9	0.32445	0.30891			734.871	0.32733	0.33518			9334.82	0.39135	0.40488		2634.84	0.2458	0.24326
1635.03	0.28045	0.30891			735.004	0.35657	0.33518			9334.95	0.41326	0.40488		2634.97	0.26144	0.24326
1635.16	0.29116	0.30891			735.138	0.3881	0.33518			9335.09	0.39245	0.40488		2635.1	0.23739	0.24326
1635.3	0.30963	0.30891			735.271	0.35048	0.33518			9335.22	0.3995	0.40488		2635.24	0.22184	0.24326
1635.43	0.30375	0.30891			735.404	0.32531	0.33518			9335.35	0.40707	0.40488		2635.37	0.25044	0.24326
1635.56	0.34387	0.30891			735.538	0.34832	0.33518			9335.49	0.39801	0.40488		2635.5	0.2376	0.24326
1635.7	0.30413	0.30891			735.671	0.34889	0.33518			9335.62	0.39517	0.40488		2635.64	0.23879	0.24326
1635.83	0.36119	0.30891			735.804	0.30383	0.33518			9335.75	0.39449	0.40488		2635.77	0.24134	0.24326
1635.96	0.32327	0.30891			735.938	0.37205	0.33518			9335.89	0.39987	0.40488		2635.9	0.24054	0.24326
1636.1	0.30111	0.30891			736.071	0.28755	0.33518			9336.02	0.39188	0.40488		2636.04	0.22853	0.24326
1636.23	0.26506	0.30891			736.204	0.27742	0.33518			9336.15	0.40514	0.40488		2636.17	0.25058	0.24326
1636.36	0.28867	0.30891			736.337	0.35196	0.33518			9336.29	0.3965	0.40488		2636.3	0.25199	0.24326
1636.5	0.29849	0.30891			736.471	0.32873	0.33518			9336.42	0.40539	0.40488		2636.44	0.22838	0.24326
1636.63	0.31863	0.30891			736.604	0.29053	0.33518			9336.55	0.39617	0.40488		2636.57	0.25885	0.24326
1636.76	0.34184	0.30891			736.737	0.36217	0.33518			9336.69	0.40736	0.40488		2636.7	0.19967	0.24326
1636.9	0.27427	0.30891			736.871	0.34085	0.33518			9336.82	0.3943	0.40488		2636.84	0.22495	0.24326
1637.03	0.30997	0.30891			737.004	0.36173	0.33518			9336.95	0.40287	0.40488		2636.97	0.24475	0.24326
1637.16	0.30463	0.30891			737.138	0.33364	0.33518			9337.09	0.3958	0.40488		2637.1	0.23358	0.24326
1637.3	0.28001	0.30891			737.271	0.29083	0.33518			9337.22	0.412	0.40488		2637.24	0.25268	0.24326
1637.43	0.28939	0.30891			737.404	0.33355	0.33518			9337.35	0.37955	0.40488		2637.37	0.25569	0.24326
1637.56	0.28527	0.30891			737.538	0.30588	0.33518			9337.49	0.40645	0.40488		2637.5	0.25221	0.24326
1637.7	0.31968	0.30891			737.671	0.31269	0.33518			9337.62	0.39236	0.40488		2637.64	0.26737	0.24326
1637.83	0.27063	0.30891			737.804	0.329	0.33518			9337.75	0.36848	0.40488		2637.77	0.2233	0.24326
1637.96	0.32396	0.30891			737.938	0.35002	0.33518			9337.89	0.39563	0.40488		2637.9	0.22591	0.24326
1638.1	0.28362	0.30891			738.071	0.34721	0.33518			9338.02	0.40325	0.40488		2638.04	0.24134	0.24326
1638.23	0.31168	0.30891			738.204	0.2914	0.33518			9338.15	0.42077	0.40488		2638.17	0.24224	0.24326
1638.36	0.24758	0.30891			738.337	0.36774	0.33518			9338.29	0.41035	0.40488		2638.3	0.23716	0.24326
1638.5	0.2573	0.30891			738.471	0.35251	0.33518			9338.42	0.40352	0.40488		2638.44	0.24998	0.24326
1638.63	0.32196	0.30891			738.604	0.33063	0.33518			9338.55	0.3989	0.40488		2638.57	0.25116	0.24326
1638.76	0.32727	0.30891			738.737	0.28985	0.33518			9338.69	0.3697	0.40488		2638.7	0.26572	0.24326
1638.9	0.28095	0.30891			738.871	0.36692	0.33518			9338.82	0.42169	0.40488		2638.84	0.24299	0.24326
1639.03	0.28068	0.30891			739.004	0.33702	0.33518			9338.95	0.40562	0.40488		2638.97	0.22683	0.24326
1639.16	0.29914	0.30891			739.138	0.32912	0.33518			9339.09	0.39043	0.40488		2639.1	0.24752	0.24326
1639.3	0.33107	0.30891			739.271	0.342	0.33518			9339.22	0.38337	0.40488		2639.24	0.24156	0.24326
1639.43	0.31724	0.30891			739.404	0.34767	0.33518			9339.35	0.43083	0.40488		2639.37	0.25998	0.24326
1639.56	0.29938	0.30891			739.538	0.29685	0.33518			9339.49	0.40284	0.40488		2639.5	0.24846	0.24326
1639.7	0.29279	0.30891			739.671	0.33778	0.33518			9339.62	0.39297	0.40488		2639.64	0.22661	0.24326
1639.83	0.31866	0.30891			739.804	0.33356	0.33518			9339.75	0.40958	0.40488		2639.77	0.20907	0.24326
1639.96	0.31066	0.30891			739.938	0.34918	0.33518			9339.89	0.39733	0.40488		2639.9	0.23536	0.24326
1640.1	0.30419	0.30891			740.071	0.34134	0.33518			9340.02	0.43455	0.40488		2640.04	0.26109	0.24326
1640.23	0.30238	0.30891			740.204	0.30968	0.33518			9340.15	0.41989	0.40488		2640.17	0.23718	0.24326
1640.36	0.3029	0.30891			740.337	0.30139	0.33518			9340.29	0.40277	0.40488		2640.3	0.24217	0.24326
1640.5	0.28986	0.30891			740.471	0.32382	0.33518			9340.42	0.38099	0.40488		2640.44	0.21723	0.24326
1640.63	0.27338	0.30891			740.604	0.33222	0.33518			9340.55	0.41558	0.40488		2640.57	0.2569	0.24326
1640.76	0.32554	0.30891			740.737	0.34974	0.33518			9340.69	0.40318	0.40488		2640.7	0.27436	0.24326
1640.9	0.30352	0.30891			740.871	0.38675	0.33518			9340.82	0.41896	0.40488		2640.84	0.24558	0.24326
1641.03	0.32924	0.30891			741.004	0.34759	0.33518			9340.95	0.41556	0.40488		2640.97	0.27888	0.24326
1641.16	0.33511	0.30891			741.138	0.33053	0.33518			9341.09	0.37925	0.40488		2641.1	0.27169	0.24326
1641.3	0.2744	0.30891			741.271	0.31203	0.33518			9341.22	0.42106	0.40488		2641.24	0.24304	0.24326
1641.43	0.33665	0.30891			741.404	0.3066	0.33518			9341.35	0.42624	0.40488		2641.37	0.25117	0.24326
1641.56	0.28291	0.30891			741.538	0.29679	0.33518			9341.49	0.41897	0.40488		2641.5	0.21987	0.24326
1641.7	0.26067	0.30891			741.671	0.32056	0.33518			9341.62	0.42136	0.40488		2641.64	0.25272	0.24326
1641.83	0.3396	0.30891			741.804	0.35117	0.33518			9341.75	0.39737	0.40488		2641.77	0.27917	0.24326
1641.96	0.30451	0.30891			741.938	0.37292	0.3974			9341.89	0.39512	0.40488		2641.9	0.24188	0.24326
1642.1	0.35769	0.30891			742.071	0.39967	0.3974			9342.02	0.41275	0.40488		2642.04	0.22944	0.24326
1642.23	0.30672	0.30891			742.204	0.37846	0.3974			9342.15	0.40475	0.40488		2642.17	0.2575	0.24326
1642.36	0.28931	0.30891			742.337	0.41185	0.3974			9342.29	0.40892	0.40488		2642.3	0.22915	0.24326
1642.5	0.29883	0.30891			742.471	0.39884	0.3974			9342.42	0.38847	0.40488		2642.44	0.21641	0.24326
1642.63	0.32732	0.30891			742.604	0.43126	0.3974			9342.55	0.43901	0.40488		2642.57	0.25692	0.24326
1642.76	0.31912	0.30891			742.737	0.40989	0.3974			9342.69	0.38984	0.40488		2642.7	0.23935	0.24326
1642.9	0.2891	0.30891			742.871	0.41911	0.3974			9342.82	0.3936	0.40488		2642.84	0.23522	0.24326
1643.03	0.31063	0.30891			743.004	0.40285	0.3974			9342.95	0.42085	0.40488		2642.97	0.21753	0.24326
1643.16	0.33281	0.30891			743.138	0.34803	0.33518			9343.09	0.42878	0.40488		2643.1	0.24782	0.24326
1643.3	0.33086	0.30891			743.271	0.35636	0.33518			9343.22	0.40306	0.40488		2643.24	0.18236	0.24326
1643.43	0.32461	0.30891			743.404	0.33825	0.33518			9343.35	0.38191	0.40488		2643.37	0.19292	0.24326
1643.56	0.34222	0.30891			743.538	0.32838	0.33518			9343.49	0.38715	0.40488		2643.5	0.26719	0.24326
1643.7	0.31309	0.30891			743.671	0.3313	0.33518			9343.62	0.41089	0.40488		2643.64	0.23928	0.24326
1643.83	0.2919	0.30891			743.804	0.35227	0.33518			9343.75	0.37884	0.40488		2643.77	0.25923	0.24326
1643.96	0.33623	0.30891			743.938	0.35766	0.33518			9343.89	0.4054	0.40488		2643.9	0.24074	0.24326
1644.1	0.29746	0.30891			744.071	0.34791	0.33518			9344.02	0.3929	0.40488		2644.04	0.26247	0.24326
1644.23	0.31735	0.30891			744.204	0.32081	0.33518			9344.15	0.40754	0.40488		2644.17	0.2619	0.24326
1644.36	0.26455	0.30891			744.337	0.33097	0.33518			9344.29	0.41602	0.40488		2644.3	0.20449	0.24326
1644.5	0.30775	0.30891			744.471	0.33477	0.33518			9344.42	0.38554	0.40488		2644.44	0.2286	0.24326
1644.63	0.32294	0.30891			744.604	0.34858	0.33518			9344.55	0.37513	0.40488		2644.57	0.22989	0.24326
1644.76	0.29289	0.30891			744.737	0.26519	0.33518			9344.69	0.40843	0.40488		2644.7	0.25304	0.24326
1644.9	0.28399	0.30891			744.871	0.33841	0.33518			9344.82	0.40393	0.40488		2644.84	0.24354	0.24326
1645.03	0.28662	0.30891			745.004	0.3459	0.33518			9344.95	0.39138	0.40488		2644.97	0.24418	0.24326
1645.16	0.3042	0.30891			745.138	0.30308	0.33518			9345.09	0.37206	0.40488		2645.1	0.23347	0.24326
1645.3	0.30325	0.30891			745.271	0.34377	0.33518			9345.22	0.40929	0.40488		2645.24	0.19275	0.24326
1645.43	0.28566	0.30891			745.404	0.33557	0.33518			9345.35	0.39848	0.40488		2645.37	0.25677	0.24326
1645.56	0.32404	0.30891			745.538	0.34979	0.33518			9345.49	0.4105	0.40488		2645.5	0.25434	0.24326
1645.7	0.30388	0.30891			745.671	0.33062	0.33518			9345.62	0.40758	0.40488		2645.64	0.19876	0.24326
1645.83	0.30544	0.30891			745.804	0.34123	0.33518			9345.75	0.40341	0.40488		2645.77	0.21412	0.24326
1645.96	0.38701	0.30891			745.938	0.35787	0.33518			9345.89	0.41161	0.40488		2645.9	0.22237	0.24326
1646.1	0.34798	0.30891			746.071	0.33145	0.33518			9346.02	0.38915	0.40488		2646.04	0.23843	0.24326
1646.23	0.31197	0.30891			746.204	0.30347	0.33518			9346.15	0.39417	0.40488		2646.17	0.23713	0.24326
1646.36	0.29387	0.30891			746.337	0.36696	0.33518			9346.29	0.41113	0.40488		2646.3	0.23093	0.24326
1646.5	0.31243	0.30891			746.471	0.33562	0.33518			9346.42	0.37474	0.40488		2646.44	0.24774	0.24326
1646.63	0.32354	0.30891			746.604	0.35784	0.33518			9346.55	0.38014	0.40488		2646.57	0.23301	0.24326
1646.76	0.3185	0.30891			746.737	0.35087	0.33518			9346.69	0.40937	0.40488		2646.7	0.21464	0.24326
1646.9	0.32775	0.30891			746.871	0.34408	0.33518			9346.82	0.41319	0.40488		2646.84	0.22155	0.24326
1647.03	0.3033	0.30891			747.004	0.33295	0.33518			9346.95	0.38349	0.40488		2646.97	0.25232	0.24326
1647.16	0.32452	0.30891			747.138	0.34246	0.33518			9347.09	0.43842	0.40488		2647.1	0.23773	0.24326
1647.3	0.30531	0.30891			747.271	0.3058	0.33518			9347.22	0.39681	0.40488		2647.24	0.23904	0.24326
1647.43	0.35921	0.30891			747.404	0.34988	0.33518			9347.35	0.41965	0.40488		2647.37	0.24372	0.24326
1647.56	0.31408	0.30891			747.538	0.35086	0.33518			9347.49	0.40578	0.40488		2647.5	0.25446	0.24326
1647.7	0.31105	0.30891			747.671	0.3545	0.33518			9347.62	0.40117	0.40488		2647.64	0.24462	0.24326
1647.83	0.29795	0.30891			747.804	0.30482	0.33518			9347.75	0.42678	0.40488		2647.77	0.25948	0.24326
1647.96	0.32025	0.30891			747.938	0.32006	0.33518			9347.89	0.38323	0.40488		2647.9	0.216	0.24326
1648.1	0.29593	0.30891			748.071	0.322	0.33518			9348.02	0.39612	0.40488		2648.04	0.23838	0.24326
1648.23	0.32516	0.30891			748.204	0.37691	0.33518			9348.15	0.4339	0.40488		2648.17	0.23669	0.24326
1648.36	0.38729	0.30891			748.337	0.3431	0.33518			9348.29	0.41588	0.40488		2648.3	0.24907	0.24326
1648.5	0.31787	0.30891			748.471	0.31083	0.33518			9348.42	0.43218	0.40488		2648.44	0.25442	0.24326
1648.63	0.30659	0.30891			748.604	0.32127	0.33518			9348.55	0.41459	0.40488		2648.57	0.20859	0.24326
1648.76	0.29831	0.30891			748.737	0.29045	0.33518			9348.69	0.40456	0.40488		2648.7	0.22089	0.24326
1648.9	0.30151	0.30891			748.871	0.28231	0.33518			9348.82	0.39475	0.40488		2648.84	0.21198	0.24326
1649.03	0.2897	0.30891			749.004	0.31425	0.33518			9348.95	0.39101	0.40488		2648.97	0.22919	0.24326
1649.16	0.34451	0.30891			749.138	0.37026	0.33518			9349.09	0.42048	0.40488		2649.1	0.24565	0.24326
1649.3	0.26155	0.30891			749.271	0.3629	0.33518			9349.22	0.41625	0.40488		2649.24	0.25343	0.24326
1649.43	0.28739	0.30891			749.404	0.31807	0.33518			9349.35	0.43464	0.40488		2649.37	0.21365	0.24326
1649.56	0.32989	0.30891			749.538	0.37085	0.33518			9349.49	0.41258	0.40488		2649.5	0.26321	0.24326
1649.7	0.34059	0.30891			749.671	0.36408	0.33518			9349.62	0.40924	0.40488		2649.64	0.23462	0.24326
1649.83	0.29444	0.30891			749.804	0.3406	0.33518			9349.75	0.38793	0.40488		2649.77	0.24047	0.24326
1649.96	0.32302	0.30891			749.938	0.32076	0.33518			9349.89	0.40469	0.40488		2649.9	0.23689	0.24326
1650.1	0.27823	0.30891			750.071	0.34632	0.33518			9350.02	0.39985	0.40488		2650.04	0.23289	0.24326
1650.23	0.35612	0.30891			750.204	0.32544	0.33518			9350.15	0.41246	0.40488		2650.17	0.25515	0.24326
1650.36	0.35084	0.30891			750.337	0.36633	0.33518			9350.29	0.41126	0.40488		2650.3	0.22468	0.24326
1650.5	0.37524	0.30891			750.471	0.30194	0.33518			9350.42	0.39025	0.40488		2650.44	0.23756	0.24326
1650.63	0.33719	0.30891			750.604	0.3133	0.33518			9350.55	0.41821	0.40488		2650.57	0.23592	0.24326
1650.76	0.31517	0.30891			750.737	0.31942	0.33518			9350.69	0.43297	0.40488		2650.7	0.24204	0.24326
1650.9	0.32368	0.30891			750.871	0.34896	0.33518			9350.82	0.39813	0.40488		2650.84	0.22204	0.24326
1651.03	0.31593	0.30891			751.004	0.33687	0.33518			9350.95	0.40401	0.40488		2650.97	0.20999	0.24326
1651.16	0.30618	0.30891			751.138	0.327	0.33518			9351.09	0.39943	0.40488		2651.1	0.26128	0.24326
1651.3	0.2652	0.30891			751.271	0.31633	0.33518			9351.22	0.39147	0.40488		2651.24	0.2149	0.24326
1651.43	0.31654	0.30891			751.404	0.36537	0.33518			9351.35	0.40143	0.40488		2651.37	0.25089	0.24326
1651.56	0.31441	0.30891			751.538	0.34418	0.33518			9351.49	0.39945	0.40488		2651.5	0.24462	0.24326
1651.7	0.29001	0.30891			751.671	0.33423	0.33518			9351.62	0.40078	0.40488		2651.64	0.22777	0.24326
1651.83	0.29123	0.30891			751.804	0.36404	0.33518			9351.75	0.40931	0.40488		2651.77	0.25364	0.24326
1651.96	0.28887	0.30891			751.938	0.32599	0.33518			9351.89	0.41023	0.40488		2651.9	0.22557	0.24326
1652.1	0.33031	0.30891			752.071	0.34237	0.33518			9352.02	0.37685	0.40488		2652.04	0.22923	0.24326
1652.23	0.29432	0.30891			752.204	0.34832	0.33518			9352.15	0.42994	0.40488		2652.17	0.27017	0.24326
1652.36	0.30155	0.30891			752.337	0.28951	0.33518			9352.29	0.42175	0.40488		2652.3	0.27311	0.24326
1652.5	0.35506	0.30891			752.471	0.33372	0.33518			9352.42	0.39274	0.40488		2652.44	0.25716	0.24326
1652.63	0.28929	0.30891			752.604	0.32668	0.33518			9352.55	0.39268	0.40488		2652.57	0.21579	0.24326
1652.76	0.32575	0.30891			752.737	0.37298	0.33518			9352.69	0.38936	0.40488		2652.7	0.26376	0.24326
1652.9	0.28283	0.30891			752.871	0.34508	0.33518			9352.82	0.42856	0.40488		2652.84	0.23942	0.24326
1653.03	0.2777	0.30891			753.004	0.32099	0.33518			9352.95	0.39765	0.40488		2652.97	0.2499	0.24326
1653.16	0.2698	0.30891			753.138	0.31317	0.33518			9353.09	0.40585	0.40488		2653.1	0.23207	0.24326
1653.3	0.34795	0.30891			753.271	0.29984	0.33518			9353.22	0.42757	0.40488		2653.24	0.24889	0.24326
1653.43	0.28412	0.30891			753.404	0.35051	0.33518			9353.35	0.42131	0.40488		2653.37	0.23101	0.24326
1653.56	0.29419	0.30891			753.538	0.31959	0.33518			9353.49	0.41525	0.40488		2653.5	0.21303	0.24326
1653.7	0.35312	0.30891			753.671	0.32043	0.33518			9353.62	0.40576	0.40488		2653.64	0.23884	0.24326
1653.83	0.29247	0.30891			753.804	0.32588	0.33518			9353.75	0.42214	0.40488		2653.77	0.23975	0.24326
1653.96	0.31713	0.30891			753.938	0.33397	0.33518			9353.89	0.40981	0.40488		2653.9	0.25564	0.24326
1654.1	0.30484	0.30891			754.071	0.3682	0.33518			9354.02	0.40775	0.40488		2654.04	0.17328	0.24326
1654.23	0.31007	0.30891			754.204	0.30056	0.33518			9354.15	0.40596	0.40488		2654.17	0.24573	0.24326
1654.36	0.30015	0.30891			754.337	0.39491	0.33518			9354.29	0.40828	0.40488		2654.3	0.25136	0.24326
1654.5	0.33762	0.30891			754.471	0.343	0.33518			9354.42	0.39436	0.40488		2654.44	0.27294	0.24326
1654.63	0.28472	0.30891			754.604	0.33127	0.33518			9354.55	0.40657	0.40488		2654.57	0.2443	0.24326
1654.76	0.26777	0.30891			754.737	0.32053	0.33518			9354.69	0.39751	0.40488		2654.7	0.27884	0.24326
1654.9	0.24013	0.30891			754.871	0.34814	0.33518			9354.82	0.41981	0.40488		2654.84	0.22085	0.24326
1655.03	0.30371	0.30891			755.004	0.28825	0.33518			9354.95	0.41187	0.40488		2654.97	0.25567	0.24326
1655.16	0.28942	0.30891			755.138	0.33617	0.33518			9355.09	0.3948	0.40488		2655.1	0.22991	0.24326
1655.3	0.31262	0.30891			755.271	0.34234	0.33518			9355.22	0.40166	0.40488		2655.24	0.22893	0.24326
1655.43	0.25376	0.30891			755.404	0.34005	0.33518			9355.35	0.42081	0.40488		2655.37	0.18013	0.24326
1655.56	0.3119	0.30891			755.538	0.33102	0.33518			9355.49	0.44598	0.47106		2655.5	0.29034	0.24326
1655.7	0.28456	0.30891			755.671	0.31876	0.33518			9355.62	0.49545	0.47106		2655.64	0.25339	0.24326
1655.83	0.33856	0.30891			755.804	0.34176	0.33518			9355.75	0.46677	0.47106		2655.77	0.25407	0.24326
1655.96	0.32532	0.30891			755.938	0.32063	0.33518			9355.89	0.47302	0.47106		2655.9	0.24502	0.24326
1656.1	0.29453	0.30891			756.071	0.32839	0.33518			9356.02	0.46703	0.47106		2656.04	0.1814	0.24326
1656.23	0.33059	0.30891			756.204	0.32508	0.33518			9356.15	0.48007	0.47106		2656.17	0.24423	0.24326
1656.36	0.28815	0.30891			756.337	0.3506	0.33518			9356.29	0.45602	0.47106		2656.3	0.25162	0.24326
1656.5	0.2865	0.30891			756.471	0.32539	0.33518			9356.42	0.4683	0.47106		2656.44	0.25071	0.24326
1656.63	0.29818	0.30891			756.604	0.32979	0.33518			9356.55	0.50468	0.47106		2656.57	0.22669	0.24326
1656.76	0.3201	0.30891			756.737	0.31994	0.33518			9356.69	0.45718	0.47106		2656.7	0.22471	0.24326
1656.9	0.29582	0.30891			756.871	0.32547	0.33518			9356.82	0.465	0.47106		2656.84	0.19824	0.24326
1657.03	0.33402	0.30891			757.004	0.39683	0.3974			9356.95	0.48102	0.47106		2656.97	0.24667	0.24326
1657.16	0.34189	0.30891			757.138	0.4133	0.3974			9357.09	0.46699	0.47106		2657.1	0.24192	0.24326
1657.3	0.31773	0.30891			757.271	0.435	0.3974			9357.22	0.46893	0.47106		2657.24	0.2032	0.24326
1657.43	0.31939	0.30891			757.404	0.38846	0.3974			9357.35	0.46825	0.47106		2657.37	0.23759	0.24326
1657.56	0.30018	0.30891			757.538	0.36343	0.3974			9357.49	0.47115	0.47106		2657.5	0.27935	0.24326
1657.7	0.2687	0.30891			757.671	0.41259	0.3974			9357.62	0.46563	0.47106		2657.64	0.2527	0.24326
1657.83	0.27758	0.30891			757.804	0.43472	0.3974			9357.75	0.48205	0.47106		2657.77	0.25604	0.24326
1657.96	0.3555	0.30891			757.938	0.3938	0.3974			9357.89	0.46238	0.47106		2657.9	0.24839	0.24326
1658.1	0.30782	0.30891			758.071	0.4037	0.3974			9358.02	0.46575	0.47106		2658.04	0.26544	0.24326
1658.23	0.29849	0.30891			758.204	0.42322	0.3974			9358.15	0.46529	0.47106		2658.17	0.18376	0.24326
1658.36	0.29066	0.30891			758.337	0.41179	0.3974			9358.29	0.4701	0.47106		2658.3	0.20495	0.24326
1658.5	0.29526	0.30891			758.471	0.40587	0.3974			9358.42	0.47663	0.47106		2658.44	0.22299	0.24326
1658.63	0.31292	0.30891			758.604	0.40962	0.3974			9358.55	0.49211	0.47106		2658.57	0.25697	0.24326
1658.76	0.34765	0.30891			758.737	0.38556	0.3974			9358.69	0.44519	0.47106		2658.7	0.23491	0.24326
1658.9	0.25886	0.30891			758.871	0.31589	0.33518			9358.82	0.45262	0.47106		2658.84	0.20383	0.24326
1659.03	0.22124	0.30891			759.004	0.34566	0.33518			9358.95	0.46145	0.47106		2658.97	0.19196	0.24326
1659.16	0.26905	0.30891			759.138	0.29477	0.33518			9359.09	0.47295	0.47106		2659.1	0.24872	0.24326
1659.3	0.27241	0.30891			759.271	0.30345	0.33518			9359.22	0.47127	0.47106		2659.24	0.24664	0.24326
1659.43	0.28976	0.30891			759.404	0.36303	0.33518			9359.35	0.45267	0.47106		2659.37	0.25297	0.24326
1659.56	0.30448	0.30891			759.538	0.35034	0.33518			9359.49	0.47878	0.47106		2659.5	0.25864	0.24326
1659.7	0.31023	0.30891			759.671	0.28611	0.33518			9359.62	0.45826	0.47106		2659.64	0.24224	0.24326
1659.83	0.29032	0.30891			759.804	0.33989	0.33518			9359.75	0.45863	0.47106		2659.77	0.2541	0.24326
1659.96	0.30551	0.30891			759.938	0.33966	0.33518			9359.89	0.48656	0.47106		2659.9	0.21269	0.24326
1660.1	0.30029	0.30891			760.071	0.3225	0.33518			9360.02	0.45438	0.47106		2660.04	0.2357	0.24326
1660.23	0.2817	0.30891			760.204	0.3664	0.33518			9360.15	0.47402	0.47106		2660.17	0.26964	0.24326
1660.36	0.26359	0.30891			760.337	0.31573	0.33518			9360.29	0.45944	0.47106		2660.3	0.26052	0.24326
1660.5	0.27783	0.30891			760.471	0.327	0.33518			9360.42	0.48065	0.47106		2660.44	0.24386	0.24326
1660.63	0.29131	0.30891			760.604	0.37755	0.33518			9360.55	0.48411	0.47106		2660.57	0.21917	0.24326
1660.76	0.28797	0.30891			760.737	0.32354	0.33518			9360.69	0.46292	0.47106		2660.7	0.22931	0.24326
1660.9	0.32494	0.30891			760.871	0.348	0.33518			9360.82	0.45951	0.47106		2660.84	0.28006	0.24326
1661.03	0.34611	0.30891			761.004	0.34191	0.33518			9360.95	0.45675	0.47106		2660.97	0.22369	0.24326
1661.16	0.27811	0.30891			761.138	0.35814	0.33518			9361.09	0.47077	0.47106		2661.1	0.26072	0.24326
1661.3	0.32661	0.30891			761.271	0.31821	0.33518			9361.22	0.50145	0.47106		2661.24	0.2955	0.24326
1661.43	0.39173	0.36606			761.404	0.34254	0.33518			9361.35	0.49139	0.47106		2661.37	0.25	0.24326
1661.56	0.36619	0.36606			761.538	0.3429	0.33518			9361.49	0.47125	0.47106		2661.5	0.23289	0.24326
1661.7	0.40125	0.36606			761.671	0.3411	0.33518			9361.62	0.47115	0.47106		2661.64	0.25562	0.24326
1661.83	0.3719	0.36606			761.804	0.34813	0.33518			9361.75	0.46431	0.47106		2661.77	0.25017	0.24326
1661.96	0.38415	0.36606			761.938	0.36673	0.33518			9361.89	0.47797	0.47106		2661.9	0.22752	0.24326
1662.1	0.36701	0.36606			762.071	0.34542	0.33518			9362.02	0.47359	0.47106		2662.04	0.18957	0.24326
1662.23	0.33454	0.36606			762.204	0.30789	0.33518			9362.15	0.49739	0.47106		2662.17	0.22394	0.24326
1662.36	0.36605	0.36606			762.337	0.35501	0.33518			9362.29	0.47864	0.47106		2662.3	0.19862	0.24326
1662.5	0.36328	0.36606			762.471	0.2824	0.33518			9362.42	0.46967	0.47106		2662.44	0.27419	0.24326
1662.63	0.245	0.30891			762.604	0.316	0.33518			9362.55	0.45164	0.47106		2662.57	0.24479	0.24326
1662.76	0.2721	0.30891			762.737	0.31374	0.33518			9362.69	0.48569	0.47106		2662.7	0.21446	0.24326
1662.9	0.33914	0.30891			762.871	0.32377	0.33518			9362.82	0.48542	0.47106		2662.84	0.27078	0.24326
1663.03	0.2749	0.30891			763.004	0.35296	0.33518			9362.95	0.46683	0.47106		2662.97	0.23686	0.24326
1663.16	0.30416	0.30891			763.138	0.33055	0.33518			9363.09	0.47273	0.47106		2663.1	0.20975	0.24326
1663.3	0.33594	0.30891			763.271	0.25016	0.33518			9363.22	0.47345	0.47106		2663.24	0.21881	0.24326
1663.43	0.3653	0.30891			763.404	0.29781	0.33518			9363.35	0.47975	0.47106		2663.37	0.22401	0.24326
1663.56	0.30574	0.30891			763.538	0.28134	0.33518			9363.49	0.48855	0.47106		2663.5	0.25491	0.24326
1663.7	0.32005	0.30891			763.671	0.33592	0.33518			9363.62	0.47678	0.47106		2663.64	0.18942	0.24326
1663.83	0.32137	0.30891			763.804	0.33983	0.33518			9363.75	0.46222	0.47106		2663.77	0.20284	0.24326
1663.96	0.32871	0.30891			763.938	0.32968	0.33518			9363.89	0.46369	0.47106		2663.9	0.26127	0.24326
1664.1	0.28456	0.30891			764.071	0.32442	0.33518			9364.02	0.48867	0.47106		2664.04	0.23919	0.24326
1664.23	0.26947	0.30891			764.204	0.35171	0.33518			9364.15	0.46242	0.47106		2664.17	0.19915	0.24326
1664.36	0.28739	0.30891			764.337	0.29857	0.33518			9364.29	0.48085	0.47106		2664.3	0.24879	0.24326
1664.5	0.33441	0.30891			764.471	0.32613	0.33518			9364.42	0.44898	0.47106		2664.44	0.25847	0.24326
1664.63	0.29661	0.30891			764.604	0.35424	0.33518			9364.55	0.48064	0.47106		2664.57	0.25874	0.24326
1664.76	0.279	0.30891			764.737	0.34911	0.33518			9364.69	0.47808	0.47106		2664.7	0.21609	0.24326
1664.9	0.2925	0.30891			764.871	0.3038	0.33518			9364.82	0.4593	0.47106		2664.84	0.23149	0.24326
1665.03	0.29246	0.30891			765.004	0.33848	0.33518			9364.95	0.47148	0.47106		2664.97	0.23886	0.24326
1665.16	0.35081	0.30891			765.138	0.36504	0.33518			9365.09	0.50091	0.47106		2665.1	0.24055	0.24326
1665.3	0.31122	0.30891			765.271	0.3287	0.33518			9365.22	0.47921	0.47106		2665.24	0.29353	0.24326
1665.43	0.36368	0.30891			765.404	0.33953	0.33518			9365.35	0.48402	0.47106		2665.37	0.24734	0.24326
1665.56	0.31841	0.30891			765.538	0.3756	0.33518			9365.49	0.47797	0.47106		2665.5	0.26549	0.24326
1665.7	0.29753	0.30891			765.671	0.29976	0.33518			9365.62	0.46981	0.47106		2665.64	0.25816	0.24326
1665.83	0.30794	0.30891			765.804	0.35081	0.33518			9365.75	0.46198	0.47106		2665.77	0.25382	0.24326
1665.96	0.30094	0.30891			765.938	0.30416	0.33518			9365.89	0.46532	0.47106		2665.9	0.25639	0.24326
1666.1	0.2926	0.30891			766.071	0.39739	0.3974			9366.02	0.48625	0.47106		2666.04	0.24844	0.24326
1666.23	0.32642	0.30891			766.204	0.37317	0.3974			9366.15	0.50829	0.47106		2666.17	0.21796	0.24326
1666.36	0.28971	0.30891			766.337	0.41189	0.3974			9366.29	0.46756	0.47106		2666.3	0.23154	0.24326
1666.5	0.29857	0.30891			766.471	0.33551	0.3974			9366.42	0.48633	0.47106		2666.44	0.2343	0.24326
1666.63	0.25538	0.30891			766.604	0.43512	0.3974			9366.55	0.49382	0.47106		2666.57	0.20924	0.24326
1666.76	0.32636	0.30891			766.737	0.38462	0.3974			9366.69	0.46015	0.47106		2666.7	0.24652	0.24326
1666.89	0.31473	0.30891			766.871	0.43308	0.3974			9366.82	0.46782	0.47106		2666.84	0.23723	0.24326
1667.02	0.27682	0.30891			767.004	0.39511	0.3974			9366.95	0.44432	0.47106		2666.97	0.23859	0.24326
1667.15	0.33556	0.30891			767.138	0.39793	0.3974			9367.09	0.44949	0.47106		2667.1	0.24015	0.24326
1667.29	0.33218	0.30891			767.271	0.42744	0.3974			9367.22	0.48362	0.47106		2667.24	0.25911	0.24326
1667.42	0.2952	0.30891			767.404	0.3627	0.3974			9367.35	0.47345	0.47106		2667.37	0.24024	0.24326
1667.55	0.28652	0.30891			767.538	0.36174	0.3974			9367.49	0.44995	0.47106		2667.5	0.23605	0.24326
1667.69	0.29074	0.30891			767.671	0.40408	0.3974			9367.62	0.48742	0.47106		2667.64	0.22388	0.24326
1667.82	0.26839	0.30891			767.804	0.40966	0.3974			9367.75	0.47004	0.47106		2667.77	0.24144	0.24326
1667.95	0.30314	0.30891			767.938	0.41433	0.3974			9367.89	0.4529	0.47106		2667.9	0.20458	0.24326
1668.09	0.32888	0.30891			768.071	0.38981	0.3974			9368.02	0.44572	0.47106		2668.04	0.2371	0.24326
1668.22	0.34503	0.30891			768.204	0.40221	0.3974			9368.15	0.46912	0.47106		2668.17	0.20873	0.24326
1668.35	0.36155	0.30891			768.337	0.40933	0.3974			9368.29	0.46716	0.47106		2668.3	0.23292	0.24326
1668.49	0.34776	0.30891			768.471	0.39801	0.3974			9368.42	0.46831	0.47106		2668.44	0.21185	0.24326
1668.62	0.32527	0.30891			768.604	0.35086	0.3974			9368.55	0.46827	0.47106		2668.57	0.26518	0.24326
1668.75	0.2774	0.30891			768.737	0.4182	0.3974			9368.69	0.48033	0.47106		2668.7	0.2346	0.24326
1668.89	0.29162	0.30891			768.871	0.43826	0.3974			9368.82	0.46434	0.47106		2668.84	0.22754	0.24326
1669.02	0.33253	0.30891			769.004	0.35008	0.33518			9368.95	0.48759	0.47106		2668.97	0.24317	0.24326
1669.15	0.2799	0.30891			769.138	0.36335	0.33518			9369.09	0.47063	0.47106		2669.1	0.22912	0.24326
1669.29	0.29114	0.30891			769.271	0.38139	0.33518			9369.22	0.46803	0.47106		2669.24	0.27777	0.24326
1669.42	0.27886	0.30891			769.404	0.30991	0.33518			9369.35	0.48819	0.47106		2669.37	0.22386	0.24326
1669.55	0.26118	0.30891			769.538	0.36993	0.33518			9369.49	0.46102	0.47106		2669.5	0.25301	0.24326
1669.69	0.26126	0.30891			769.671	0.33672	0.33518			9369.62	0.48095	0.47106		2669.64	0.24015	0.24326
1669.82	0.30116	0.30891			769.804	0.36408	0.33518			9369.75	0.46631	0.47106		2669.77	0.29252	0.24326
1669.95	0.35708	0.30891			769.938	0.27062	0.33518			9369.89	0.46919	0.47106		2669.9	0.22273	0.24326
1670.09	0.33524	0.30891			770.071	0.29646	0.33518			9370.02	0.49829	0.47106		2670.04	0.23635	0.24326
1670.22	0.30349	0.30891			770.204	0.31812	0.33518			9370.15	0.49495	0.47106		2670.17	0.26441	0.24326
1670.35	0.32377	0.30891			770.337	0.37604	0.33518			9370.29	0.47271	0.47106		2670.3	0.26541	0.24326
1670.49	0.33847	0.30891			770.471	0.3154	0.33518			9370.42	0.50911	0.47106		2670.44	0.23392	0.24326
1670.62	0.30439	0.30891			770.604	0.35666	0.33518			9370.55	0.46134	0.47106		2670.57	0.22383	0.24326
1670.75	0.34251	0.30891			770.737	0.32088	0.33518			9370.69	0.48706	0.47106		2670.7	0.27934	0.24326
1670.89	0.28196	0.30891			770.871	0.30325	0.33518			9370.82	0.4768	0.47106		2670.84	0.26579	0.24326
1671.02	0.30809	0.30891			771.004	0.35421	0.33518			9370.95	0.47333	0.47106		2670.97	0.26653	0.24326
1671.15	0.30559	0.30891			771.138	0.28294	0.33518			9371.09	0.46505	0.47106		2671.1	0.21158	0.24326
1671.29	0.3152	0.30891			771.271	0.33366	0.33518			9371.22	0.47935	0.47106		2671.24	0.24148	0.24326
1671.42	0.3469	0.30891			771.404	0.36271	0.33518			9371.35	0.49085	0.47106		2671.37	0.23007	0.24326
1671.55	0.31394	0.30891			771.538	0.35441	0.33518			9371.49	0.46994	0.47106		2671.5	0.18901	0.24326
1671.69	0.26758	0.30891			771.671	0.32202	0.33518			9371.62	0.48103	0.47106		2671.64	0.2816	0.24326
1671.82	0.31631	0.30891			771.804	0.31533	0.33518			9371.75	0.47703	0.47106		2671.77	0.2501	0.24326
1671.95	0.32402	0.30891			771.938	0.29175	0.33518			9371.89	0.46778	0.47106		2671.9	0.25677	0.24326
1672.09	0.27963	0.30891			772.071	0.34466	0.33518			9372.02	0.47321	0.47106		2672.04	0.23763	0.24326
1672.22	0.32257	0.30891			772.204	0.31793	0.33518			9372.15	0.4541	0.47106		2672.17	0.19796	0.24326
1672.35	0.29767	0.30891			772.337	0.33717	0.33518			9372.29	0.50123	0.47106		2672.3	0.24835	0.24326
1672.49	0.32021	0.30891			772.471	0.33068	0.33518			9372.42	0.45571	0.47106		2672.44	0.25186	0.24326
1672.62	0.28382	0.30891			772.604	0.37674	0.33518			9372.55	0.48107	0.47106		2672.57	0.27029	0.24326
1672.75	0.31351	0.30891			772.737	0.363	0.33518			9372.69	0.49457	0.47106		2672.7	0.25139	0.24326
1672.89	0.29807	0.30891			772.871	0.33794	0.33518			9372.82	0.49348	0.47106		2672.84	0.22536	0.24326
1673.02	0.3304	0.30891			773.004	0.3004	0.33518			9372.95	0.46805	0.47106		2672.97	0.20673	0.24326
1673.15	0.29045	0.30891			773.138	0.33457	0.33518			9373.09	0.4422	0.47106		2673.1	0.23113	0.24326
1673.29	0.23633	0.30891			773.271	0.32989	0.33518			9373.22	0.46609	0.47106		2673.24	0.19903	0.24326
1673.42	0.28747	0.30891			773.404	0.32961	0.33518			9373.35	0.48382	0.47106		2673.37	0.25268	0.24326
1673.55	0.27411	0.30891			773.538	0.36044	0.33518			9373.49	0.46813	0.47106		2673.5	0.20766	0.24326
1673.69	0.33261	0.30891			773.671	0.36828	0.33518			9373.62	0.46806	0.47106		2673.64	0.20408	0.24326
1673.82	0.24834	0.30891			773.804	0.36341	0.33518			9373.75	0.47817	0.47106		2673.77	0.25613	0.24326
1673.95	0.34894	0.30891			773.938	0.33643	0.33518			9373.89	0.48439	0.47106		2673.9	0.23869	0.24326
1674.09	0.27791	0.30891			774.071	0.36244	0.33518			9374.02	0.46507	0.47106		2674.04	0.25662	0.24326
1674.22	0.3274	0.30891			774.204	0.35032	0.33518			9374.15	0.48289	0.47106		2674.17	0.2509	0.24326
1674.35	0.31103	0.30891			774.337	0.321	0.33518			9374.29	0.44392	0.47106		2674.3	0.23182	0.24326
1674.49	0.30127	0.30891			774.471	0.30826	0.33518			9374.42	0.44602	0.47106		2674.44	0.19576	0.24326
1674.62	0.25337	0.30891			774.604	0.27758	0.33518			9374.55	0.47153	0.47106		2674.57	0.21642	0.24326
1674.75	0.28136	0.30891			774.737	0.29998	0.33518			9374.69	0.48977	0.47106		2674.7	0.27304	0.24326
1674.89	0.31391	0.30891			774.871	0.32936	0.33518			9374.82	0.45264	0.47106		2674.84	0.22788	0.24326
1675.02	0.3611	0.30891			775.004	0.32779	0.33518			9374.95	0.4515	0.47106		2674.97	0.23326	0.24326
1675.15	0.32264	0.30891			775.138	0.31686	0.33518			9375.09	0.46903	0.47106		2675.1	0.22409	0.24326
1675.29	0.29789	0.30891			775.271	0.32214	0.33518			9375.22	0.47054	0.47106		2675.24	0.28416	0.24326
1675.42	0.35701	0.30891			775.404	0.32172	0.33518			9375.35	0.48618	0.47106		2675.37	0.25427	0.24326
1675.55	0.27858	0.30891			775.538	0.33464	0.33518			9375.49	0.44878	0.47106		2675.5	0.24563	0.24326
1675.69	0.339	0.30891			775.671	0.34012	0.33518			9375.62	0.45513	0.47106		2675.64	0.2318	0.24326
1675.82	0.30708	0.30891			775.804	0.31148	0.33518			9375.75	0.4844	0.47106		2675.77	0.25497	0.24326
1675.95	0.28841	0.30891			775.938	0.31831	0.33518			9375.89	0.45654	0.47106		2675.9	0.2379	0.24326
1676.09	0.28318	0.30891			776.071	0.34795	0.33518			9376.02	0.46742	0.47106		2676.04	0.2036	0.24326
1676.22	0.2214	0.30891			776.204	0.29229	0.33518			9376.15	0.47511	0.47106		2676.17	0.24781	0.24326
1676.35	0.28697	0.30891			776.337	0.33958	0.33518			9376.29	0.49007	0.47106		2676.3	0.26761	0.24326
1676.49	0.27575	0.30891			776.471	0.32733	0.33518			9376.42	0.47213	0.47106		2676.44	0.25494	0.24326
1676.62	0.36562	0.30891			776.604	0.27841	0.33518			9376.55	0.46752	0.47106		2676.57	0.20291	0.24326
1676.75	0.30154	0.30891			776.737	0.31056	0.33518			9376.69	0.4793	0.47106		2676.7	0.26977	0.24326
1676.89	0.29685	0.30891			776.871	0.36749	0.33518			9376.82	0.44837	0.47106		2676.84	0.23308	0.24326
1677.02	0.30042	0.30891			777.004	0.35971	0.33518			9376.95	0.48332	0.47106		2676.97	0.25447	0.24326
1677.15	0.27475	0.30891			777.138	0.34292	0.33518			9377.09	0.47755	0.47106		2677.1	0.26269	0.24326
1677.29	0.30411	0.30891			777.271	0.3188	0.33518			9377.22	0.48567	0.47106		2677.24	0.24635	0.24326
1677.42	0.35398	0.30891			777.404	0.33972	0.33518			9377.35	0.44342	0.47106		2677.37	0.28179	0.24326
1677.55	0.31986	0.30891			777.538	0.31261	0.33518			9377.49	0.49043	0.47106		2677.5	0.26932	0.24326
1677.69	0.24232	0.30891			777.671	0.36678	0.33518			9377.62	0.46704	0.47106		2677.64	0.25781	0.24326
1677.82	0.32466	0.30891			777.804	0.34001	0.33518			9377.75	0.47357	0.47106		2677.77	0.24166	0.24326
1677.95	0.31991	0.30891			777.938	0.33851	0.33518			9377.89	0.46261	0.47106		2677.9	0.25509	0.24326
1678.09	0.30252	0.30891			778.071	0.28878	0.33518			9378.02	0.46305	0.47106		2678.04	0.2611	0.24326
1678.22	0.2983	0.30891			778.204	0.31327	0.33518			9378.15	0.51398	0.47106		2678.17	0.25382	0.24326
1678.35	0.38483	0.30891			778.337	0.33981	0.33518			9378.29	0.46295	0.47106		2678.3	0.20113	0.24326
1678.49	0.25674	0.30891			778.471	0.34344	0.33518			9378.42	0.45443	0.47106		2678.44	0.26136	0.24326
1678.62	0.34225	0.30891			778.604	0.28575	0.33518			9378.55	0.49097	0.47106		2678.57	0.22745	0.24326
1678.75	0.35204	0.30891			778.737	0.36251	0.33518			9378.69	0.47437	0.47106		2678.7	0.22513	0.24326
1678.89	0.33232	0.30891			778.871	0.31632	0.33518			9378.82	0.42949	0.47106		2678.84	0.20557	0.24326
1679.02	0.33324	0.30891			779.004	0.34528	0.33518			9378.95	0.47709	0.47106		2678.97	0.2018	0.24326
1679.15	0.30891	0.30891			779.138	0.36949	0.33518			9379.09	0.4808	0.47106		2679.1	0.20233	0.24326
1679.29	0.35169	0.30891			779.271	0.38093	0.33518			9379.22	0.44923	0.47106		2679.24	0.22157	0.24326
1679.42	0.34269	0.30891			779.404	0.26485	0.33518			9379.35	0.47017	0.47106		2679.37	0.2581	0.24326
1679.55	0.34562	0.30891			779.538	0.31214	0.33518			9379.49	0.47676	0.47106		2679.5	0.26271	0.24326
1679.69	0.33824	0.30891			779.671	0.36035	0.33518			9379.62	0.47665	0.47106		2679.64	0.2506	0.24326
1679.82	0.29674	0.30891			779.804	0.30758	0.33518			9379.75	0.45864	0.47106		2679.77	0.23793	0.24326
1679.95	0.34986	0.30891			779.938	0.38471	0.33518			9379.89	0.47435	0.47106		2679.9	0.23585	0.24326
1680.09	0.29756	0.30891			780.071	0.3736	0.33518			9380.02	0.4788	0.47106		2680.04	0.21439	0.24326
1680.22	0.28997	0.30891			780.204	0.35699	0.33518			9380.15	0.46949	0.47106		2680.17	0.24599	0.24326
1680.35	0.31296	0.30891			780.337	0.29511	0.33518			9380.29	0.48758	0.47106		2680.3	0.23444	0.24326
1680.49	0.31745	0.30891			780.471	0.35857	0.33518			9380.42	0.46299	0.47106		2680.44	0.25829	0.24326
1680.62	0.3112	0.30891			780.604	0.34349	0.33518			9380.55	0.46631	0.47106		2680.57	0.26977	0.24326
1680.75	0.27285	0.30891			780.737	0.32749	0.33518			9380.69	0.4719	0.47106		2680.7	0.26422	0.24326
1680.89	0.30754	0.30891			780.871	0.28347	0.33518			9380.82	0.46954	0.47106		2680.84	0.23323	0.24326
1681.02	0.34079	0.30891			781.004	0.32351	0.33518			9380.95	0.45943	0.47106		2680.97	0.2511	0.24326
1681.15	0.31918	0.30891			781.138	0.31716	0.33518			9381.09	0.48675	0.47106		2681.1	0.20784	0.24326
1681.29	0.21325	0.30891			781.271	0.31281	0.33518			9381.22	0.4595	0.47106		2681.24	0.24506	0.24326
1681.42	0.29176	0.30891			781.404	0.32807	0.33518			9381.35	0.46798	0.47106		2681.37	0.22177	0.24326
1681.55	0.2948	0.30891			781.538	0.34387	0.33518			9381.49	0.43305	0.47106		2681.5	0.24077	0.24326
1681.69	0.33814	0.30891			781.671	0.36325	0.33518			9381.62	0.46201	0.47106		2681.64	0.23021	0.24326
1681.82	0.31283	0.30891			781.804	0.32937	0.33518			9381.75	0.47169	0.47106		2681.77	0.2055	0.24326
1681.95	0.30127	0.30891			781.938	0.3584	0.33518			9381.89	0.44471	0.47106		2681.9	0.2711	0.24326
1682.09	0.30027	0.30891			782.071	0.28876	0.33518			9382.02	0.47236	0.47106		2682.04	0.23531	0.24326
1682.22	0.30428	0.30891			782.204	0.36444	0.33518			9382.15	0.44442	0.47106		2682.17	0.27946	0.24326
1682.35	0.29911	0.30891			782.337	0.33138	0.33518			9382.29	0.45835	0.47106		2682.3	0.23151	0.24326
1682.49	0.34038	0.30891			782.471	0.32617	0.33518			9382.42	0.48025	0.47106		2682.44	0.22118	0.24326
1682.62	0.33821	0.30891			782.604	0.34605	0.33518			9382.55	0.47627	0.47106		2682.57	0.23631	0.24326
1682.75	0.29269	0.30891			782.737	0.35524	0.33518			9382.69	0.47038	0.47106		2682.7	0.26541	0.24326
1682.89	0.3198	0.30891			782.871	0.31931	0.33518			9382.82	0.4558	0.47106		2682.84	0.2445	0.24326
1683.02	0.30023	0.30891			783.004	0.34228	0.33518			9382.95	0.46102	0.47106		2682.97	0.25062	0.24326
1683.15	0.33759	0.30891			783.138	0.36758	0.33518			9383.09	0.4755	0.47106		2683.1	0.23278	0.24326
1683.29	0.3304	0.30891			783.271	0.33232	0.33518			9383.22	0.49285	0.47106		2683.24	0.23392	0.24326
1683.42	0.25895	0.30891			783.404	0.35574	0.33518			9383.35	0.47359	0.47106		2683.37	0.22711	0.24326
1683.55	0.3178	0.30891			783.538	0.3179	0.33518			9383.49	0.4748	0.47106		2683.5	0.23244	0.24326
1683.69	0.34257	0.30891			783.671	0.27425	0.33518			9383.62	0.47746	0.47106		2683.64	0.23516	0.24326
1683.82	0.295	0.30891			783.804	0.35233	0.33518			9383.75	0.45611	0.47106		2683.77	0.23351	0.24326
1683.95	0.37336	0.30891			783.938	0.3269	0.33518			9383.89	0.48328	0.47106		2683.9	0.22271	0.24326
1684.09	0.3728	0.30891			784.071	0.31338	0.33518			9384.02	0.48718	0.47106		2684.04	0.24063	0.24326
1684.22	0.35724	0.30891			784.204	0.30246	0.33518			9384.15	0.46427	0.47106		2684.17	0.25409	0.24326
1684.35	0.35183	0.30891			784.337	0.25575	0.33518			9384.29	0.4545	0.47106		2684.3	0.25909	0.24326
1684.49	0.29636	0.30891			784.471	0.34058	0.33518			9384.42	0.46583	0.47106		2684.44	0.22433	0.24326
1684.62	0.34473	0.30891			784.604	0.35433	0.33518			9384.55	0.47681	0.47106		2684.57	0.19948	0.24326
1684.75	0.21486	0.30891			784.737	0.34323	0.33518			9384.69	0.47026	0.47106		2684.7	0.22592	0.24326
1684.89	0.35994	0.30891			784.871	0.34771	0.33518			9384.82	0.4822	0.47106		2684.84	0.27246	0.24326
1685.02	0.35802	0.30891			785.004	0.32947	0.33518			9384.95	0.47218	0.47106		2684.97	0.25378	0.24326
1685.15	0.32045	0.30891			785.138	0.36909	0.33518			9385.09	0.48335	0.47106		2685.1	0.25664	0.24326
1685.29	0.30487	0.30891			785.271	0.30236	0.33518			9385.22	0.45922	0.47106		2685.24	0.2636	0.24326
1685.42	0.35045	0.30891			785.404	0.34045	0.33518			9385.35	0.4802	0.47106		2685.37	0.22816	0.24326
1685.55	0.31357	0.30891			785.538	0.31888	0.33518			9385.49	0.47237	0.47106		2685.5	0.23179	0.24326
1685.69	0.2679	0.30891			785.671	0.30864	0.33518			9385.62	0.47069	0.47106		2685.64	0.25991	0.24326
1685.82	0.32854	0.30891			785.804	0.35724	0.33518			9385.75	0.46664	0.47106		2685.77	0.20981	0.24326
1685.95	0.34486	0.30891			785.938	0.35813	0.33518			9385.89	0.45106	0.47106		2685.9	0.27565	0.24326
1686.09	0.30091	0.30891			786.071	0.38505	0.33518			9386.02	0.45651	0.47106		2686.04	0.33781	0.31656
1686.22	0.34901	0.30891			786.204	0.33033	0.33518			9386.15	0.47017	0.47106		2686.17	0.27227	0.31656
1686.35	0.30117	0.30891			786.337	0.3664	0.33518			9386.29	0.48216	0.47106		2686.3	0.35225	0.31656
1686.49	0.29883	0.30891			786.471	0.33254	0.33518			9386.42	0.46036	0.47106		2686.44	0.28413	0.31656
1686.62	0.3216	0.30891			786.604	0.31962	0.33518			9386.55	0.453	0.47106		2686.57	0.34987	0.31656
1686.75	0.29084	0.30891			786.737	0.33351	0.33518			9386.69	0.47947	0.47106		2686.7	0.33189	0.31656
1686.89	0.27551	0.30891			786.871	0.38183	0.33518			9386.82	0.46083	0.47106		2686.84	0.23657	0.24326
1687.02	0.30799	0.30891			787.004	0.32744	0.33518			9386.95	0.49505	0.47106		2686.97	0.26685	0.24326
1687.15	0.32288	0.30891			787.138	0.36307	0.33518			9387.09	0.46524	0.47106		2687.1	0.23861	0.24326
1687.29	0.32372	0.30891			787.271	0.30119	0.33518			9387.22	0.44918	0.47106		2687.24	0.20616	0.24326
1687.42	0.27239	0.30891			787.404	0.29612	0.33518			9387.35	0.4489	0.47106		2687.37	0.24763	0.24326
1687.55	0.27356	0.30891			787.538	0.28309	0.33518			9387.49	0.47114	0.47106		2687.5	0.2582	0.24326
1687.69	0.28716	0.30891			787.671	0.29352	0.33518			9387.62	0.45895	0.47106		2687.64	0.24412	0.24326
1687.82	0.30764	0.30891			787.804	0.31263	0.33518			9387.75	0.46712	0.47106		2687.77	0.2226	0.24326
1687.95	0.29807	0.30891			787.938	0.29832	0.33518			9387.89	0.48215	0.47106		2687.9	0.23553	0.24326
1688.09	0.26388	0.30891			788.071	0.3745	0.33518			9388.02	0.47306	0.47106		2688.04	0.25532	0.24326
1688.22	0.27818	0.30891			788.204	0.34317	0.33518			9388.15	0.46667	0.47106		2688.17	0.26191	0.24326
1688.35	0.34249	0.30891			788.337	0.35075	0.33518			9388.29	0.48284	0.47106		2688.3	0.2655	0.24326
1688.49	0.37059	0.30891			788.471	0.38214	0.33518			9388.42	0.49553	0.47106		2688.44	0.26686	0.24326
1688.62	0.32021	0.30891			788.604	0.3407	0.33518			9388.55	0.49387	0.47106		2688.57	0.24792	0.24326
1688.75	0.34746	0.30891			788.737	0.34589	0.33518			9388.69	0.49128	0.47106		2688.7	0.23624	0.24326
1688.89	0.32741	0.30891			788.871	0.35822	0.33518			9388.82	0.44811	0.47106		2688.84	0.23762	0.24326
1689.02	0.2817	0.30891			789.004	0.36715	0.33518			9388.95	0.46244	0.47106		2688.97	0.25513	0.24326
1689.15	0.3249	0.30891			789.138	0.36859	0.33518			9389.09	0.46557	0.47106		2689.1	0.22421	0.24326
1689.29	0.31924	0.30891			789.271	0.37684	0.33518			9389.22	0.47949	0.47106		2689.24	0.23371	0.24326
1689.42	0.29281	0.30891			789.404	0.32753	0.33518			9389.35	0.47692	0.47106		2689.37	0.2508	0.24326
1689.55	0.33449	0.30891			789.538	0.31347	0.33518			9389.49	0.49333	0.47106		2689.5	0.22844	0.24326
1689.69	0.31403	0.30891			789.671	0.32922	0.33518			9389.62	0.50237	0.47106		2689.64	0.23821	0.24326
1689.82	0.3044	0.30891			789.804	0.36806	0.33518			9389.75	0.47222	0.47106		2689.77	0.24954	0.24326
1689.95	0.30922	0.30891			789.938	0.30245	0.33518			9389.89	0.46586	0.47106		2689.9	0.21916	0.24326
1690.09	0.33192	0.30891			790.071	0.33579	0.33518			9390.02	0.46528	0.47106		2690.04	0.22084	0.24326
1690.22	0.34958	0.30891			790.204	0.35383	0.33518			9390.15	0.41698	0.47106		2690.17	0.1989	0.24326
1690.35	0.27824	0.30891			790.337	0.35593	0.33518			9390.29	0.44626	0.47106		2690.3	0.23354	0.24326
1690.49	0.31449	0.30891			790.471	0.28465	0.33518			9390.42	0.47152	0.47106		2690.44	0.23862	0.24326
1690.62	0.25788	0.30891			790.604	0.33069	0.33518			9390.55	0.45104	0.47106		2690.57	0.23686	0.24326
1690.75	0.27522	0.30891			790.737	0.31076	0.33518			9390.69	0.45413	0.47106		2690.7	0.30291	0.31656
1690.89	0.26222	0.30891			790.871	0.33467	0.33518			9390.82	0.48135	0.47106		2690.84	0.28952	0.31656
1691.02	0.31266	0.30891			791.004	0.32696	0.33518			9390.95	0.44008	0.47106		2690.97	0.33338	0.31656
1691.15	0.30947	0.30891			791.138	0.35214	0.33518			9391.09	0.44808	0.47106		2691.1	0.33088	0.31656
1691.29	0.30238	0.30891			791.271	0.33494	0.33518			9391.22	0.4663	0.47106		2691.24	0.31256	0.31656
1691.42	0.28616	0.30891			791.404	0.37548	0.33518			9391.35	0.48161	0.47106		2691.37	0.31036	0.31656
1691.55	0.29815	0.30891			791.538	0.32875	0.33518			9391.49	0.48236	0.47106		2691.5	0.30186	0.31656
1691.69	0.31664	0.30891			791.671	0.30895	0.33518			9391.62	0.47438	0.47106		2691.64	0.2737	0.31656
1691.82	0.26968	0.30891			791.804	0.37103	0.33518			9391.75	0.4737	0.47106		2691.77	0.3092	0.31656
1691.95	0.29755	0.30891			791.938	0.35667	0.33518			9391.89	0.4476	0.47106		2691.9	0.30773	0.31656
1692.09	0.34425	0.30891			792.071	0.33875	0.33518			9392.02	0.45269	0.47106		2692.04	0.34044	0.31656
1692.22	0.29628	0.30891			792.204	0.32421	0.33518			9392.15	0.47747	0.47106		2692.17	0.33364	0.31656
1692.35	0.29316	0.30891			792.337	0.31275	0.33518			9392.29	0.46519	0.47106		2692.3	0.30301	0.31656
1692.49	0.28507	0.30891			792.471	0.33452	0.33518			9392.42	0.48024	0.47106		2692.44	0.3237	0.31656
1692.62	0.27744	0.30891			792.604	0.34583	0.33518			9392.55	0.45571	0.47106		2692.57	0.3423	0.31656
1692.75	0.3132	0.30891			792.737	0.32228	0.33518			9392.69	0.48411	0.47106		2692.7	0.30404	0.31656
1692.89	0.25193	0.30891			792.871	0.32362	0.33518			9392.82	0.43275	0.47106		2692.84	0.29388	0.31656
1693.02	0.32416	0.30891			793.004	0.34307	0.33518			9392.95	0.47851	0.47106		2692.97	0.33785	0.31656
1693.15	0.32075	0.30891			793.138	0.29321	0.33518			9393.09	0.47988	0.47106		2693.1	0.31598	0.31656
1693.29	0.28718	0.30891			793.271	0.34034	0.33518			9393.22	0.47187	0.47106		2693.24	0.3419	0.31656
1693.42	0.32605	0.30891			793.404	0.32677	0.33518			9393.35	0.48255	0.47106		2693.37	0.29196	0.31656
1693.55	0.3133	0.30891			793.538	0.33499	0.33518			9393.49	0.46782	0.47106		2693.5	0.27216	0.31656
1693.69	0.31701	0.30891			793.671	0.29492	0.33518			9393.62	0.46843	0.47106		2693.64	0.28481	0.31656
1693.82	0.28727	0.30891			793.804	0.28491	0.33518			9393.75	0.45429	0.47106		2693.77	0.27851	0.31656
1693.95	0.3439	0.30891			793.938	0.32242	0.33518			9393.89	0.46275	0.47106		2693.9	0.28898	0.31656
1694.09	0.29342	0.30891			794.071	0.31333	0.33518			9394.02	0.4846	0.47106		2694.04	0.31393	0.31656
1694.22	0.27937	0.30891			794.204	0.3608	0.33518			9394.15	0.44944	0.47106		2694.17	0.31151	0.31656
1694.35	0.29503	0.30891			794.337	0.32387	0.33518			9394.29	0.44982	0.47106		2694.3	0.32717	0.31656
1694.49	0.26547	0.30891			794.471	0.32907	0.33518			9394.42	0.4527	0.47106		2694.44	0.3258	0.31656
1694.62	0.31047	0.30891			794.604	0.34524	0.33518			9394.55	0.49043	0.47106		2694.57	0.30458	0.31656
1694.75	0.33849	0.30891			794.737	0.33216	0.33518			9394.69	0.46239	0.47106		2694.7	0.26146	0.31656
1694.89	0.30673	0.30891			794.871	0.32712	0.33518			9394.82	0.47119	0.47106		2694.84	0.32082	0.31656
1695.02	0.34314	0.30891			795.004	0.34326	0.33518			9394.95	0.47858	0.47106		2694.97	0.33474	0.31656
1695.15	0.33648	0.30891			795.138	0.37254	0.33518			9395.09	0.47839	0.47106		2695.1	0.321	0.31656
1695.29	0.27154	0.30891			795.271	0.33056	0.33518			9395.22	0.46527	0.47106		2695.24	0.31792	0.31656
1695.42	0.34853	0.30891			795.404	0.33033	0.33518			9395.35	0.48338	0.47106		2695.37	0.30821	0.31656
1695.55	0.31767	0.30891			795.538	0.31331	0.33518			9395.49	0.45391	0.47106		2695.5	0.32569	0.31656
1695.69	0.31135	0.30891			795.671	0.30472	0.33518			9395.62	0.47581	0.47106		2695.64	0.30532	0.31656
1695.82	0.32232	0.30891			795.804	0.30035	0.33518			9395.75	0.48028	0.47106		2695.77	0.29804	0.31656
1695.95	0.24358	0.30891			795.938	0.36451	0.33518			9395.89	0.46534	0.47106		2695.9	0.30674	0.31656
1696.09	0.2842	0.30891			796.071	0.33699	0.33518			9396.02	0.46148	0.47106		2696.04	0.31546	0.31656
1696.22	0.29973	0.30891			796.204	0.34065	0.33518			9396.15	0.48681	0.47106		2696.17	0.31528	0.31656
1696.35	0.29943	0.30891			796.337	0.36472	0.33518			9396.29	0.45281	0.47106		2696.3	0.33195	0.31656
1696.49	0.32869	0.30891			796.471	0.34308	0.33518			9396.42	0.47455	0.47106		2696.44	0.34128	0.31656
1696.62	0.29784	0.30891			796.604	0.32083	0.33518			9396.55	0.47012	0.47106		2696.57	0.32831	0.31656
1696.75	0.32734	0.30891			796.737	0.31542	0.33518			9396.69	0.46179	0.47106		2696.7	0.32609	0.31656
1696.89	0.32763	0.30891			796.871	0.32929	0.33518			9396.82	0.45441	0.47106		2696.84	0.31371	0.31656
1697.02	0.31667	0.30891			797.004	0.29858	0.33518			9396.95	0.4484	0.47106		2696.97	0.32794	0.31656
1697.15	0.30813	0.30891			797.138	0.29437	0.33518			9397.09	0.48065	0.47106		2697.1	0.29308	0.31656
1697.29	0.3188	0.30891			797.271	0.35573	0.33518			9397.22	0.4488	0.47106		2697.24	0.33568	0.31656
1697.42	0.30951	0.30891			797.404	0.33982	0.33518			9397.35	0.48888	0.47106		2697.37	0.30898	0.31656
1697.55	0.30882	0.30891			797.538	0.28978	0.33518			9397.49	0.44297	0.47106		2697.5	0.27624	0.31656
1697.69	0.31265	0.30891			797.671	0.31265	0.33518			9397.62	0.45119	0.47106		2697.64	0.29578	0.31656
1697.82	0.32561	0.30891			797.804	0.35182	0.33518			9397.75	0.47847	0.47106		2697.77	0.3429	0.31656
1697.95	0.27891	0.30891			797.938	0.38706	0.33518			9397.89	0.48739	0.47106		2697.9	0.31551	0.31656
1698.09	0.31174	0.30891			798.071	0.37616	0.33518			9398.02	0.44678	0.47106		2698.04	0.26377	0.31656
1698.22	0.32591	0.30891			798.204	0.32457	0.33518			9398.15	0.48064	0.47106		2698.17	0.30166	0.31656
1698.35	0.29386	0.30891			798.337	0.30388	0.33518			9398.29	0.47401	0.47106		2698.3	0.32717	0.31656
1698.49	0.35599	0.30891			798.471	0.34304	0.33518			9398.42	0.46388	0.47106		2698.44	0.32006	0.31656
1698.62	0.26677	0.30891			798.604	0.35753	0.33518			9398.55	0.48016	0.47106		2698.57	0.33365	0.31656
1698.75	0.33576	0.30891			798.737	0.34446	0.33518			9398.69	0.45763	0.47106		2698.7	0.28434	0.31656
1698.89	0.34894	0.30891			798.871	0.31914	0.33518			9398.82	0.46449	0.47106		2698.84	0.34075	0.31656
1699.02	0.29402	0.30891			799.004	0.35585	0.33518			9398.95	0.45803	0.47106		2698.97	0.32024	0.31656
1699.15	0.31875	0.30891			799.138	0.31335	0.33518			9399.09	0.49465	0.47106		2699.1	0.29132	0.31656
1699.29	0.33676	0.30891			799.271	0.37668	0.33518			9399.22	0.45585	0.47106		2699.24	0.30824	0.31656
1699.42	0.27746	0.30891			799.404	0.34809	0.33518			9399.35	0.49165	0.47106		2699.37	0.33046	0.31656
1699.55	0.33361	0.30891			799.538	0.33873	0.33518			9399.49	0.4791	0.47106		2699.5	0.33115	0.31656
1699.69	0.36019	0.30891			799.671	0.26172	0.33518			9399.62	0.48444	0.47106		2699.64	0.2997	0.31656
1699.82	0.30126	0.30891			799.804	0.31058	0.33518			9399.75	0.45383	0.47106		2699.77	0.30518	0.31656
1699.95	0.35384	0.30891			799.938	0.24521	0.33518			9399.89	0.48217	0.47106		2699.9	0.34328	0.31656
1700.09	0.28288	0.30891			800.071	0.36752	0.33518			9400.02	0.46218	0.47106		2700.04	0.27024	0.31656
1700.22	0.29582	0.30891			800.204	0.32684	0.33518			9400.15	0.46486	0.47106		2700.17	0.31006	0.31656
1700.35	0.28585	0.30891			800.337	0.32745	0.33518			9400.29	0.47706	0.47106		2700.3	0.27747	0.31656
1700.49	0.29823	0.30891			800.471	0.28569	0.33518			9400.42	0.47699	0.47106		2700.44	0.31196	0.31656
1700.62	0.31167	0.30891			800.604	0.34204	0.33518			9400.55	0.465	0.47106		2700.57	0.30877	0.31656
1700.75	0.32808	0.30891			800.737	0.35107	0.33518			9400.69	0.45604	0.47106		2700.7	0.30531	0.31656
1700.89	0.24391	0.30891			800.871	0.33636	0.33518			9400.82	0.44261	0.47106		2700.84	0.34848	0.31656
1701.02	0.34191	0.30891			801.004	0.33997	0.33518			9400.95	0.47977	0.47106		2700.97	0.31786	0.31656
1701.15	0.23003	0.30891			801.138	0.31377	0.33518			9401.09	0.47165	0.47106		2701.1	0.30903	0.31656
1701.29	0.32192	0.30891			801.271	0.37281	0.33518			9401.22	0.4428	0.47106		2701.24	0.24249	0.31656
1701.42	0.36075	0.30891			801.404	0.33487	0.33518			9401.35	0.48867	0.47106		2701.37	0.32964	0.31656
1701.55	0.35056	0.30891			801.538	0.34568	0.33518			9401.49	0.46631	0.47106		2701.5	0.33283	0.31656
1701.69	0.2896	0.30891			801.671	0.35653	0.33518			9401.62	0.46675	0.47106		2701.64	0.28756	0.31656
1701.82	0.31377	0.30891			801.804	0.35806	0.33518			9401.75	0.47481	0.47106		2701.77	0.33231	0.31656
1701.95	0.29798	0.30891			801.938	0.3468	0.33518			9401.89	0.4855	0.47106		2701.9	0.31231	0.31656
1702.09	0.3071	0.30891			802.071	0.37547	0.33518			9402.02	0.48449	0.47106		2702.04	0.30616	0.31656
1702.22	0.3007	0.30891			802.204	0.31874	0.33518			9402.15	0.47986	0.47106		2702.17	0.28688	0.31656
1702.35	0.28554	0.30891			802.337	0.33403	0.33518			9402.29	0.46189	0.47106		2702.3	0.27725	0.31656
1702.49	0.31079	0.30891			802.471	0.33116	0.33518			9402.42	0.45028	0.47106		2702.44	0.26437	0.31656
1702.62	0.32904	0.30891			802.604	0.34983	0.33518			9402.55	0.46999	0.47106		2702.57	0.29822	0.31656
1702.75	0.32924	0.30891			802.737	0.33055	0.33518			9402.69	0.49025	0.47106		2702.7	0.31164	0.31656
1702.89	0.25348	0.30891			802.871	0.29272	0.33518			9402.82	0.4895	0.47106		2702.84	0.3063	0.31656
1703.02	0.24018	0.30891			803.004	0.27835	0.33518			9402.95	0.48895	0.47106		2702.97	0.347	0.31656
1703.15	0.25705	0.30891			803.138	0.36365	0.33518			9403.09	0.48711	0.47106		2703.1	0.33318	0.31656
1703.29	0.33625	0.30891			803.271	0.36193	0.33518			9403.22	0.46884	0.47106		2703.24	0.30415	0.31656
1703.42	0.2808	0.30891			803.404	0.34983	0.33518			9403.35	0.4918	0.47106		2703.37	0.2935	0.31656
1703.55	0.3017	0.30891			803.538	0.40973	0.3974			9403.49	0.48094	0.47106		2703.5	0.32127	0.31656
1703.69	0.30469	0.30891			803.671	0.43722	0.3974			9403.62	0.46385	0.47106		2703.64	0.35	0.31656
1703.82	0.30998	0.30891			803.804	0.43746	0.3974			9403.75	0.48121	0.47106		2703.77	0.30868	0.31656
1703.95	0.25597	0.30891			803.938	0.34395	0.3974			9403.89	0.47951	0.47106		2703.9	0.3107	0.31656
1704.09	0.33321	0.30891			804.071	0.39632	0.3974			9404.02	0.47866	0.47106		2704.04	0.29639	0.31656
1704.22	0.29272	0.30891			804.204	0.32701	0.3974			9404.15	0.44905	0.47106		2704.17	0.28813	0.31656
1704.35	0.32745	0.30891			804.337	0.35393	0.3974			9404.29	0.48782	0.47106		2704.3	0.27626	0.31656
1704.49	0.29241	0.30891			804.471	0.38804	0.3974			9404.42	0.47583	0.47106		2704.44	0.32496	0.31656
1704.62	0.38068	0.30891			804.604	0.43275	0.3974			9404.55	0.48913	0.47106		2704.57	0.33301	0.31656
1704.75	0.31456	0.30891			804.737	0.41388	0.3974			9404.69	0.50168	0.47106		2704.7	0.32137	0.31656
1704.89	0.31552	0.30891			804.871	0.37844	0.3974			9404.82	0.44838	0.47106		2704.84	0.32957	0.31656
1705.02	0.31723	0.30891			805.004	0.38058	0.3974			9404.95	0.45745	0.47106		2704.97	0.3388	0.31656
1705.15	0.31372	0.30891			805.138	0.39532	0.3974			9405.09	0.46833	0.47106		2705.1	0.31472	0.31656
1705.29	0.27689	0.30891			805.271	0.35371	0.3974			9405.22	0.4826	0.47106		2705.24	0.30668	0.31656
1705.42	0.3227	0.30891			805.404	0.39436	0.3974			9405.35	0.49217	0.47106		2705.37	0.32424	0.31656
1705.55	0.25966	0.30891			805.538	0.40095	0.3974			9405.49	0.43734	0.47106		2705.5	0.32157	0.31656
1705.69	0.34426	0.30891			805.671	0.34374	0.3974			9405.62	0.48262	0.47106		2705.64	0.28722	0.31656
1705.82	0.33497	0.30891			805.804	0.39119	0.3974			9405.75	0.45046	0.47106		2705.77	0.29428	0.31656
1705.95	0.28073	0.30891			805.938	0.45041	0.3974			9405.89	0.47504	0.47106		2705.9	0.33515	0.31656
1706.09	0.35595	0.30891			806.071	0.38368	0.3974			9406.02	0.46364	0.47106		2706.04	0.27411	0.31656
1706.22	0.28834	0.30891			806.204	0.33899	0.3974			9406.15	0.48988	0.47106		2706.17	0.30871	0.31656
1706.35	0.32302	0.30891			806.337	0.37503	0.3974			9406.29	0.45698	0.47106		2706.3	0.32253	0.31656
1706.49	0.3324	0.30891			806.471	0.38361	0.3974			9406.42	0.47019	0.47106		2706.44	0.32179	0.31656
1706.62	0.2877	0.30891			806.604	0.40891	0.3974			9406.55	0.46014	0.47106		2706.57	0.29656	0.31656
1706.75	0.30804	0.30891			806.737	0.41163	0.3974			9406.69	0.46101	0.47106		2706.7	0.3002	0.31656
1706.89	0.31434	0.30891			806.871	0.37386	0.3974			9406.82	0.44717	0.47106		2706.84	0.3346	0.31656
1707.02	0.2585	0.30891			807.004	0.36921	0.3974			9406.95	0.45056	0.47106		2706.97	0.27141	0.31656
1707.15	0.33317	0.30891			807.138	0.31227	0.33518			9407.09	0.47415	0.47106		2707.1	0.27233	0.31656
1707.29	0.24958	0.30891			807.271	0.35082	0.33518			9407.22	0.44682	0.47106		2707.24	0.33669	0.31656
1707.42	0.32524	0.30891			807.404	0.30119	0.33518			9407.35	0.47121	0.47106		2707.37	0.34794	0.31656
1707.55	0.32329	0.30891			807.538	0.30062	0.33518			9407.49	0.4766	0.47106		2707.5	0.28544	0.31656
1707.69	0.32636	0.30891			807.671	0.33355	0.33518			9407.62	0.46534	0.47106		2707.64	0.32663	0.31656
1707.82	0.30488	0.30891			807.804	0.32947	0.33518			9407.75	0.47032	0.47106		2707.77	0.30293	0.31656
1707.95	0.31466	0.30891			807.938	0.30454	0.33518			9407.89	0.45924	0.47106		2707.9	0.2923	0.31656
1708.09	0.27574	0.30891			808.071	0.32061	0.33518			9408.02	0.48163	0.47106		2708.04	0.30087	0.31656
1708.22	0.37279	0.30891			808.204	0.31449	0.33518			9408.15	0.48334	0.47106		2708.17	0.32648	0.31656
1708.35	0.32835	0.30891			808.337	0.33267	0.33518			9408.29	0.46963	0.47106		2708.3	0.24478	0.31656
1708.49	0.31473	0.30891			808.471	0.29987	0.33518			9408.42	0.4709	0.47106		2708.44	0.34869	0.31656
1708.62	0.32089	0.30891			808.604	0.3457	0.33518			9408.55	0.43937	0.47106		2708.57	0.34541	0.31656
1708.75	0.29768	0.30891			808.737	0.33317	0.33518			9408.69	0.45413	0.47106		2708.7	0.31027	0.31656
1708.89	0.33888	0.30891			808.871	0.33475	0.33518			9408.82	0.4609	0.47106		2708.84	0.31028	0.31656
1709.02	0.27551	0.30891			809.004	0.30129	0.33518			9408.95	0.45682	0.47106		2708.97	0.30286	0.31656
1709.15	0.26645	0.30891			809.138	0.32387	0.33518			9409.09	0.47526	0.47106		2709.1	0.31108	0.31656
1709.29	0.32695	0.30891			809.271	0.35242	0.33518			9409.22	0.45162	0.47106		2709.24	0.31515	0.31656
1709.42	0.32515	0.30891			809.404	0.30493	0.33518			9409.35	0.48335	0.47106		2709.37	0.32089	0.31656
1709.55	0.29749	0.30891			809.538	0.34997	0.33518			9409.49	0.45758	0.47106		2709.5	0.2853	0.31656
1709.69	0.33948	0.30891			809.671	0.35898	0.33518			9409.62	0.48632	0.47106		2709.64	0.33786	0.31656
1709.82	0.27839	0.30891			809.804	0.30868	0.33518			9409.75	0.46607	0.47106		2709.77	0.34051	0.31656
1709.95	0.35757	0.30891			809.938	0.32872	0.33518			9409.89	0.46183	0.47106		2709.9	0.30223	0.31656
1710.09	0.27533	0.30891			810.071	0.33101	0.33518			9410.02	0.48933	0.47106		2710.04	0.2996	0.31656
1710.22	0.32604	0.30891			810.204	0.37574	0.33518			9410.15	0.46253	0.47106		2710.17	0.30154	0.31656
1710.35	0.3023	0.30891			810.337	0.35195	0.33518			9410.29	0.47855	0.47106		2710.3	0.3356	0.31656
1710.49	0.31326	0.30891			810.471	0.35995	0.33518			9410.42	0.46363	0.47106		2710.44	0.32217	0.31656
1710.62	0.29557	0.30891			810.604	0.36937	0.33518			9410.55	0.48882	0.47106		2710.57	0.29583	0.31656
1710.75	0.31865	0.30891			810.737	0.32822	0.33518			9410.69	0.48268	0.47106		2710.7	0.30467	0.31656
1710.89	0.33702	0.30891			810.871	0.34848	0.33518			9410.82	0.48213	0.47106		2710.84	0.2962	0.31656
1711.02	0.29102	0.30891			811.004	0.33984	0.33518			9410.95	0.45381	0.47106		2710.97	0.30117	0.31656
1711.15	0.29036	0.30891			811.138	0.34046	0.33518			9411.09	0.46337	0.47106		2711.1	0.3344	0.31656
1711.29	0.30479	0.30891			811.271	0.36773	0.33518			9411.22	0.5046	0.47106		2711.24	0.25221	0.31656
1711.42	0.32055	0.30891			811.404	0.33816	0.33518			9411.35	0.47163	0.47106		2711.37	0.25447	0.31656
1711.55	0.3121	0.30891			811.538	0.37186	0.33518			9411.49	0.4596	0.47106		2711.5	0.32174	0.31656
1711.69	0.34322	0.30891			811.671	0.26715	0.33518			9411.62	0.47677	0.47106		2711.64	0.3038	0.31656
1711.82	0.30971	0.30891			811.804	0.35741	0.33518			9411.75	0.47862	0.47106		2711.77	0.32277	0.31656
1711.95	0.31782	0.30891			811.938	0.36755	0.33518			9411.89	0.45893	0.47106		2711.9	0.28586	0.31656
1712.09	0.33832	0.30891			812.071	0.33339	0.33518			9412.02	0.46084	0.47106		2712.04	0.31246	0.31656
1712.22	0.31016	0.30891			812.204	0.35008	0.33518			9412.15	0.4864	0.47106		2712.17	0.31689	0.31656
1712.35	0.31247	0.30891			812.337	0.34315	0.33518			9412.29	0.46044	0.47106		2712.3	0.32589	0.31656
1712.49	0.34911	0.30891			812.471	0.31806	0.33518			9412.42	0.46372	0.47106		2712.44	0.29507	0.31656
1712.62	0.29861	0.30891			812.604	0.35354	0.33518			9412.55	0.46905	0.47106		2712.57	0.28988	0.31656
1712.75	0.31778	0.30891			812.737	0.36027	0.33518			9412.69	0.47663	0.47106		2712.7	0.30619	0.31656
1712.89	0.32823	0.30891			812.871	0.3249	0.33518			9412.82	0.45424	0.47106		2712.84	0.29289	0.31656
1713.02	0.35249	0.30891			813.004	0.2688	0.33518			9412.95	0.46908	0.47106		2712.97	0.33715	0.31656
1713.15	0.37484	0.30891			813.138	0.36662	0.33518			9413.09	0.48743	0.47106		2713.1	0.29115	0.31656
1713.29	0.30532	0.30891			813.271	0.34833	0.33518			9413.22	0.47125	0.47106		2713.24	0.34658	0.31656
1713.42	0.3333	0.30891			813.404	0.37159	0.33518			9413.35	0.49542	0.47106		2713.37	0.28937	0.31656
1713.55	0.29634	0.30891			813.538	0.3409	0.33518			9413.49	0.44406	0.47106		2713.5	0.33599	0.31656
1713.69	0.34473	0.30891			813.671	0.31626	0.33518			9413.62	0.47643	0.47106		2713.64	0.29829	0.31656
1713.82	0.28452	0.30891			813.804	0.29623	0.33518			9413.75	0.46092	0.47106		2713.77	0.28672	0.31656
1713.95	0.29265	0.30891			813.938	0.28479	0.33518			9413.89	0.49908	0.47106		2713.9	0.30064	0.31656
1714.09	0.36541	0.30891			814.071	0.29705	0.33518			9414.02	0.45915	0.47106		2714.04	0.29775	0.31656
1714.22	0.31474	0.30891			814.204	0.35709	0.33518			9414.15	0.47506	0.47106		2714.17	0.27147	0.31656
1714.35	0.31327	0.30891			814.337	0.35829	0.33518			9414.29	0.48993	0.47106		2714.3	0.33036	0.31656
1714.49	0.2942	0.30891			814.471	0.32839	0.33518			9414.42	0.45606	0.47106		2714.44	0.35222	0.31656
1714.62	0.35269	0.30891			814.604	0.38566	0.3974			9414.55	0.46891	0.47106		2714.57	0.30815	0.31656
1714.75	0.31715	0.30891			814.737	0.4074	0.3974			9414.69	0.44509	0.47106		2714.7	0.3187	0.31656
1714.89	0.29226	0.30891			814.871	0.42617	0.3974			9414.82	0.4879	0.47106		2714.84	0.32438	0.31656
1715.02	0.31249	0.30891			815.004	0.37195	0.3974			9414.95	0.48503	0.47106		2714.97	0.31937	0.31656
1715.15	0.31615	0.30891			815.138	0.42632	0.3974			9415.09	0.45933	0.47106		2715.1	0.25669	0.31656
1715.29	0.34966	0.30891			815.271	0.42838	0.3974			9415.22	0.45308	0.47106		2715.24	0.31097	0.31656
1715.42	0.27771	0.30891			815.404	0.35493	0.3974			9415.35	0.44992	0.47106		2715.37	0.30698	0.31656
1715.55	0.30228	0.30891			815.538	0.42676	0.3974			9415.49	0.47166	0.47106		2715.5	0.30498	0.31656
1715.69	0.29603	0.30891			815.671	0.35358	0.3974			9415.62	0.47179	0.47106		2715.64	0.27447	0.31656
1715.82	0.3507	0.30891			815.804	0.38854	0.3974			9415.75	0.46276	0.47106		2715.77	0.27389	0.31656
1715.95	0.23872	0.30891			815.938	0.31931	0.33518			9415.89	0.47648	0.47106		2715.9	0.25596	0.31656
1716.09	0.37714	0.30891			816.071	0.33921	0.33518			9416.02	0.48527	0.47106		2716.04	0.27662	0.31656
1716.22	0.29542	0.30891			816.204	0.37305	0.33518			9416.15	0.50412	0.47106		2716.17	0.28249	0.31656
1716.35	0.33908	0.30891			816.337	0.32254	0.33518			9416.29	0.45317	0.47106		2716.3	0.29274	0.31656
1716.49	0.34255	0.30891			816.471	0.33573	0.33518			9416.42	0.48186	0.47106		2716.44	0.29547	0.31656
1716.62	0.32509	0.30891			816.604	0.34825	0.33518			9416.55	0.47999	0.47106		2716.57	0.31212	0.31656
1716.75	0.30112	0.30891			816.737	0.30527	0.33518			9416.69	0.49707	0.47106		2716.7	0.30601	0.31656
1716.89	0.26298	0.30891			816.871	0.31807	0.33518			9416.82	0.47566	0.47106		2716.84	0.36682	0.31656
1717.02	0.3353	0.30891			817.004	0.31751	0.33518			9416.95	0.49654	0.47106		2716.97	0.31746	0.31656
1717.15	0.31725	0.30891			817.138	0.35901	0.33518			9417.09	0.47676	0.47106		2717.1	0.30523	0.31656
1717.29	0.26841	0.30891			817.271	0.36451	0.33518			9417.22	0.45966	0.47106		2717.24	0.30807	0.31656
1717.42	0.33542	0.30891			817.404	0.32057	0.33518			9417.35	0.46409	0.47106		2717.37	0.28544	0.31656
1717.55	0.33488	0.30891			817.538	0.33074	0.33518			9417.49	0.48457	0.47106		2717.5	0.29593	0.31656
1717.69	0.2427	0.30891			817.671	0.34985	0.33518			9417.62	0.47315	0.47106		2717.64	0.32735	0.31656
1717.82	0.32352	0.30891			817.804	0.33555	0.33518			9417.75	0.46369	0.47106		2717.77	0.29243	0.31656
1717.95	0.35574	0.30891			817.938	0.3612	0.33518			9417.89	0.46813	0.47106		2717.9	0.30349	0.31656
1718.09	0.31041	0.30891			818.071	0.27786	0.33518			9418.02	0.48179	0.47106		2718.04	0.32382	0.31656
1718.22	0.33289	0.30891			818.204	0.31238	0.33518			9418.15	0.4807	0.47106		2718.17	0.2956	0.31656
1718.35	0.31358	0.30891			818.337	0.3036	0.33518			9418.29	0.48007	0.47106		2718.3	0.28785	0.31656
1718.49	0.33888	0.30891			818.471	0.33671	0.33518			9418.42	0.46714	0.47106		2718.44	0.31081	0.31656
1718.62	0.29485	0.30891			818.604	0.33984	0.33518			9418.55	0.48363	0.47106		2718.57	0.29708	0.31656
1718.75	0.34399	0.30891			818.737	0.30756	0.33518			9418.69	0.47278	0.47106		2718.7	0.32434	0.31656
1718.89	0.37394	0.30891			818.871	0.33868	0.33518			9418.82	0.48726	0.47106		2718.84	0.28792	0.31656
1719.02	0.32577	0.30891			819.004	0.38535	0.33518			9418.95	0.46666	0.47106		2718.97	0.28421	0.31656
1719.15	0.33237	0.30891			819.138	0.31115	0.33518			9419.09	0.49246	0.47106		2719.1	0.29484	0.31656
1719.29	0.27627	0.30891			819.271	0.34215	0.33518			9419.22	0.47075	0.47106		2719.24	0.30656	0.31656
1719.42	0.30575	0.30891			819.404	0.3567	0.33518			9419.35	0.47864	0.47106		2719.37	0.26338	0.31656
1719.55	0.2812	0.30891			819.538	0.29105	0.33518			9419.49	0.47425	0.47106		2719.5	0.32988	0.31656
1719.69	0.32451	0.30891			819.671	0.33767	0.33518			9419.62	0.47248	0.47106		2719.64	0.33146	0.31656
1719.82	0.30693	0.30891			819.804	0.34838	0.33518			9419.75	0.50221	0.47106		2719.77	0.287	0.31656
1719.95	0.34713	0.30891			819.938	0.32531	0.33518			9419.89	0.4851	0.47106		2719.9	0.31421	0.31656
1720.09	0.29129	0.30891			820.071	0.31026	0.33518			9420.02	0.45781	0.47106		2720.04	0.31047	0.31656
1720.22	0.27645	0.30891			820.204	0.28343	0.33518			9420.15	0.46868	0.47106		2720.17	0.30416	0.31656
1720.35	0.31517	0.30891			820.337	0.28501	0.33518			9420.29	0.47194	0.47106		2720.3	0.27756	0.31656
1720.49	0.25501	0.30891			820.471	0.30125	0.33518			9420.42	0.45729	0.47106		2720.44	0.32258	0.31656
1720.62	0.37354	0.30891			820.604	0.36558	0.33518			9420.55	0.45885	0.47106		2720.57	0.30974	0.31656
1720.75	0.32939	0.30891			820.737	0.35109	0.33518			9420.69	0.46173	0.47106		2720.7	0.28915	0.31656
1720.89	0.23636	0.30891			820.871	0.34316	0.33518			9420.82	0.46303	0.47106		2720.84	0.30768	0.31656
1721.02	0.33241	0.30891			821.004	0.36593	0.33518			9420.95	0.46215	0.47106		2720.97	0.34317	0.31656
1721.15	0.30527	0.30891			821.138	0.37936	0.33518			9421.09	0.47269	0.47106		2721.1	0.29035	0.31656
1721.29	0.37219	0.30891			821.271	0.35147	0.33518			9421.22	0.47172	0.47106		2721.24	0.32272	0.31656
1721.42	0.31838	0.30891			821.404	0.33768	0.33518			9421.35	0.49225	0.47106		2721.37	0.30246	0.31656
1721.55	0.3202	0.30891			821.538	0.28065	0.33518			9421.49	0.4622	0.47106		2721.5	0.294	0.31656
1721.69	0.30229	0.30891			821.671	0.35162	0.33518			9421.62	0.46755	0.47106		2721.64	0.30162	0.31656
1721.82	0.35526	0.30891			821.804	0.38875	0.33518			9421.75	0.45531	0.47106		2721.77	0.31833	0.31656
1721.95	0.28562	0.30891			821.938	0.39068	0.33518			9421.89	0.46221	0.47106		2721.9	0.30414	0.31656
1722.09	0.37527	0.30891			822.071	0.30935	0.33518			9422.02	0.48771	0.47106		2722.04	0.25675	0.31656
1722.22	0.31965	0.30891			822.204	0.36264	0.33518			9422.15	0.4755	0.47106		2722.17	0.3135	0.31656
1722.35	0.29298	0.30891			822.337	0.34721	0.33518			9422.29	0.46429	0.47106		2722.3	0.32292	0.31656
1722.49	0.36154	0.30891			822.471	0.32622	0.33518			9422.42	0.47343	0.47106		2722.44	0.30795	0.31656
1722.62	0.32818	0.30891			822.604	0.35646	0.33518			9422.55	0.49631	0.47106		2722.57	0.28926	0.31656
1722.75	0.35637	0.30891			822.737	0.33636	0.33518			9422.69	0.46673	0.47106		2722.7	0.27502	0.31656
1722.89	0.29175	0.30891			822.871	0.36526	0.33518			9422.82	0.48492	0.47106		2722.84	0.32952	0.31656
1723.02	0.3362	0.30891			823.004	0.35041	0.33518			9422.95	0.47203	0.47106		2722.97	0.3055	0.31656
1723.15	0.32452	0.30891			823.138	0.3733	0.33518			9423.09	0.4772	0.47106		2723.1	0.30093	0.31656
1723.29	0.3365	0.30891			823.271	0.3316	0.33518			9423.22	0.47094	0.47106		2723.24	0.33697	0.31656
1723.42	0.29481	0.30891			823.404	0.32971	0.33518			9423.35	0.48238	0.47106		2723.37	0.32898	0.31656
1723.55	0.30829	0.30891			823.538	0.3529	0.33518			9423.49	0.45258	0.47106		2723.5	0.31961	0.31656
1723.69	0.36705	0.30891			823.671	0.33289	0.33518			9423.62	0.47176	0.47106		2723.64	0.28094	0.31656
1723.82	0.32539	0.30891			823.804	0.34915	0.33518			9423.75	0.47431	0.47106		2723.77	0.2996	0.31656
1723.95	0.30902	0.30891			823.938	0.31205	0.33518			9423.89	0.46123	0.47106		2723.9	0.31528	0.31656
1724.09	0.31215	0.30891			824.071	0.31676	0.33518			9424.02	0.48539	0.47106		2724.04	0.29689	0.31656
1724.22	0.3451	0.30891			824.204	0.35481	0.33518			9424.15	0.45277	0.47106		2724.17	0.31463	0.31656
1724.35	0.32044	0.30891			824.337	0.35751	0.33518			9424.29	0.47481	0.47106		2724.3	0.31445	0.31656
1724.49	0.33329	0.30891			824.471	0.32175	0.33518			9424.42	0.47702	0.47106		2724.44	0.25808	0.31656
1724.62	0.32786	0.30891			824.604	0.36629	0.33518			9424.55	0.44723	0.47106		2724.57	0.29876	0.31656
1724.75	0.35003	0.30891			824.737	0.34154	0.33518			9424.69	0.48157	0.47106		2724.7	0.29404	0.31656
1724.89	0.33378	0.30891			824.871	0.32226	0.33518			9424.82	0.45403	0.47106		2724.84	0.32796	0.31656
1725.02	0.29563	0.30891			825.004	0.31631	0.33518			9424.95	0.47834	0.47106		2724.97	0.28535	0.31656
1725.15	0.28566	0.30891			825.138	0.33155	0.33518			9425.09	0.49579	0.47106		2725.1	0.32948	0.31656
1725.29	0.2742	0.30891			825.271	0.38944	0.33518			9425.22	0.47438	0.47106		2725.24	0.29865	0.31656
1725.42	0.28399	0.30891			825.404	0.33218	0.33518			9425.35	0.49447	0.47106		2725.37	0.31615	0.31656
1725.55	0.34787	0.30891			825.538	0.33451	0.33518			9425.49	0.47941	0.47106		2725.5	0.30716	0.31656
1725.69	0.38104	0.30891			825.671	0.3207	0.33518			9425.62	0.47231	0.47106		2725.64	0.28528	0.31656
1725.82	0.31252	0.30891			825.804	0.32578	0.33518			9425.75	0.47107	0.47106		2725.77	0.33692	0.31656
1725.95	0.30676	0.30891			825.938	0.35096	0.33518			9425.89	0.47167	0.47106		2725.9	0.28253	0.31656
1726.09	0.29047	0.30891			826.071	0.35011	0.33518			9426.02	0.46378	0.47106		2726.04	0.31815	0.31656
1726.22	0.26696	0.30891			826.204	0.28465	0.33518			9426.15	0.44677	0.47106		2726.17	0.29403	0.31656
1726.35	0.33106	0.30891			826.337	0.29643	0.33518			9426.29	0.48256	0.47106		2726.3	0.32905	0.31656
1726.49	0.31994	0.30891			826.471	0.34147	0.33518			9426.42	0.44325	0.47106		2726.44	0.30109	0.31656
1726.62	0.26965	0.30891			826.604	0.37085	0.33518			9426.55	0.46474	0.47106		2726.57	0.30232	0.31656
1726.75	0.29036	0.30891			826.737	0.34069	0.33518			9426.69	0.4824	0.47106		2726.7	0.30841	0.31656
1726.89	0.26707	0.30891			826.871	0.33294	0.33518			9426.82	0.45323	0.47106		2726.84	0.26759	0.31656
1727.02	0.28587	0.30891			827.004	0.30215	0.33518			9426.95	0.47099	0.47106		2726.97	0.30657	0.31656
1727.15	0.33025	0.30891			827.138	0.33391	0.33518			9427.09	0.47534	0.47106		2727.1	0.30925	0.31656
1727.29	0.30045	0.30891			827.271	0.30438	0.33518			9427.22	0.48243	0.47106		2727.24	0.31499	0.31656
1727.42	0.34371	0.36606			827.404	0.29234	0.33518			9427.35	0.4769	0.47106		2727.37	0.32454	0.31656
1727.55	0.4153	0.36606			827.538	0.3085	0.33518			9427.49	0.48323	0.47106		2727.5	0.30834	0.31656
1727.69	0.43734	0.36606			827.671	0.35659	0.33518			9427.62	0.4674	0.47106		2727.64	0.28005	0.31656
1727.82	0.31373	0.30891			827.804	0.3163	0.33518			9427.75	0.46882	0.47106		2727.77	0.30294	0.31656
1727.95	0.34576	0.30891			827.938	0.32511	0.33518			9427.89	0.48365	0.47106		2727.9	0.27283	0.31656
1728.09	0.32221	0.30891			828.071	0.32529	0.33518			9428.02	0.46469	0.47106		2728.04	0.34397	0.31656
1728.22	0.29669	0.30891			828.204	0.34662	0.33518			9428.15	0.48155	0.47106		2728.17	0.33969	0.31656
1728.35	0.26898	0.30891			828.337	0.36828	0.33518			9428.29	0.48054	0.47106		2728.3	0.28866	0.31656
1728.49	0.3594	0.30891			828.471	0.32695	0.33518			9428.42	0.47296	0.47106		2728.44	0.33387	0.31656
1728.62	0.32615	0.30891			828.604	0.33858	0.33518			9428.55	0.44838	0.47106		2728.57	0.31554	0.31656
1728.75	0.30188	0.30891			828.737	0.34886	0.33518			9428.69	0.45549	0.47106		2728.7	0.30173	0.31656
1728.89	0.32442	0.30891			828.871	0.37771	0.33518			9428.82	0.46639	0.47106		2728.84	0.33534	0.31656
1729.02	0.24252	0.30891			829.004	0.32439	0.33518			9428.95	0.48519	0.47106		2728.97	0.32069	0.31656
1729.15	0.32883	0.30891			829.138	0.3394	0.33518			9429.09	0.46207	0.47106		2729.1	0.33881	0.31656
1729.29	0.29768	0.30891			829.271	0.30274	0.33518			9429.22	0.47616	0.47106		2729.24	0.30487	0.31656
1729.42	0.3414	0.30891			829.404	0.32946	0.33518			9429.35	0.48577	0.47106		2729.37	0.30452	0.31656
1729.55	0.32575	0.30891			829.538	0.31369	0.33518			9429.49	0.49529	0.47106		2729.5	0.31591	0.31656
1729.69	0.25666	0.30891			829.671	0.31616	0.33518			9429.62	0.47899	0.47106		2729.64	0.33044	0.31656
1729.82	0.32669	0.30891			829.804	0.35109	0.33518			9429.75	0.49371	0.47106		2729.77	0.33976	0.31656
1729.95	0.29988	0.30891			829.938	0.31501	0.33518			9429.89	0.4736	0.47106		2729.9	0.29456	0.31656
1730.09	0.32699	0.30891			830.071	0.36212	0.33518			9430.02	0.49069	0.47106		2730.04	0.3093	0.31656
1730.22	0.34493	0.30891			830.204	0.31196	0.33518			9430.15	0.48977	0.47106		2730.17	0.2952	0.31656
1730.35	0.32141	0.30891			830.337	0.3461	0.33518			9430.29	0.45425	0.47106		2730.3	0.27669	0.24326
1730.49	0.28845	0.30891			830.471	0.32893	0.33518			9430.42	0.48055	0.47106		2730.44	0.21772	0.24326
1730.62	0.31182	0.30891			830.604	0.35707	0.33518			9430.55	0.49008	0.47106		2730.57	0.24013	0.24326
1730.75	0.2498	0.30891			830.737	0.38866	0.33518			9430.69	0.49894	0.47106		2730.7	0.22624	0.24326
1730.89	0.32532	0.30891			830.871	0.3424	0.33518			9430.82	0.42282	0.47106		2730.84	0.23024	0.24326
1731.02	0.33508	0.30891			831.004	0.33454	0.33518			9430.95	0.44301	0.47106		2730.97	0.23416	0.24326
1731.15	0.36876	0.30891			831.138	0.2756	0.33518			9431.09	0.49159	0.47106		2731.1	0.24	0.24326
1731.29	0.28979	0.30891			831.271	0.33372	0.33518			9431.22	0.47284	0.47106		2731.24	0.24043	0.24326
1731.42	0.34821	0.30891			831.404	0.29709	0.33518			9431.35	0.46626	0.47106		2731.37	0.22059	0.24326
1731.55	0.29707	0.30891			831.538	0.34328	0.33518			9431.49	0.49008	0.47106		2731.5	0.23555	0.24326
1731.69	0.34623	0.30891			831.671	0.32132	0.33518			9431.62	0.48533	0.47106		2731.64	0.24967	0.24326
1731.82	0.34905	0.30891			831.804	0.30829	0.33518			9431.75	0.47995	0.47106		2731.77	0.23642	0.24326
1731.95	0.29817	0.30891			831.938	0.34553	0.33518			9431.89	0.49316	0.47106		2731.9	0.25961	0.24326
1732.09	0.30794	0.30891			832.071	0.29338	0.33518			9432.02	0.4818	0.47106		2732.04	0.23569	0.24326
1732.22	0.33476	0.30891			832.204	0.31573	0.33518			9432.15	0.48465	0.47106		2732.17	0.20321	0.24326
1732.35	0.34036	0.30891			832.337	0.3524	0.33518			9432.29	0.45696	0.47106		2732.3	0.26051	0.24326
1732.49	0.25702	0.30891			832.471	0.35202	0.33518			9432.42	0.46976	0.47106		2732.44	0.24643	0.24326
1732.62	0.33505	0.30891			832.604	0.33078	0.33518			9432.55	0.48955	0.47106		2732.57	0.23303	0.24326
1732.75	0.32222	0.30891			832.737	0.32283	0.33518			9432.69	0.46645	0.47106		2732.7	0.25352	0.24326
1732.89	0.30545	0.30891			832.871	0.31369	0.33518			9432.82	0.47549	0.47106		2732.84	0.26253	0.24326
1733.02	0.31394	0.30891			833.004	0.3743	0.33518			9432.95	0.4862	0.47106		2732.97	0.28536	0.24326
1733.15	0.38964	0.30891			833.138	0.36753	0.33518			9433.09	0.48019	0.47106		2733.1	0.23179	0.24326
1733.29	0.34324	0.30891			833.27	0.3476	0.33518			9433.22	0.45649	0.47106		2733.24	0.26261	0.24326
1733.42	0.33222	0.30891			833.396	0.31731	0.33518			9433.35	0.47841	0.47106		2733.37	0.24404	0.24326
1733.55	0.30019	0.30891			833.529	0.33521	0.33518			9433.49	0.47152	0.47106		2733.5	0.24773	0.24326
1733.69	0.25385	0.30891			833.663	0.34252	0.33518			9433.62	0.49249	0.47106		2733.64	0.26815	0.24326
1733.82	0.35653	0.30891			833.796	0.36821	0.33518			9433.75	0.47994	0.47106		2733.77	0.19977	0.24326
1733.95	0.29883	0.30891			833.929	0.38105	0.33518			9433.89	0.47916	0.47106		2733.9	0.2125	0.24326
1734.09	0.3445	0.30891			834.062	0.35529	0.33518			9434.02	0.5095	0.47106		2734.04	0.26212	0.24326
1734.22	0.3282	0.30891			834.196	0.34803	0.33518			9434.15	0.49441	0.47106		2734.17	0.21498	0.24326
1734.35	0.30322	0.30891			834.329	0.30284	0.33518			9434.29	0.45509	0.47106		2734.3	0.24176	0.24326
1734.49	0.30492	0.30891			834.462	0.30068	0.33518			9434.42	0.46803	0.47106		2734.44	0.25018	0.24326
1734.62	0.33735	0.30891			834.596	0.26894	0.33518			9434.55	0.46696	0.47106		2734.57	0.22973	0.24326
1734.75	0.3237	0.30891			834.729	0.37752	0.33518			9434.69	0.44601	0.47106		2734.7	0.2621	0.24326
1734.89	0.33981	0.30891			834.862	0.32231	0.33518			9434.82	0.44922	0.47106		2734.84	0.26943	0.24326
1735.02	0.34853	0.30891			834.996	0.34233	0.33518			9434.95	0.45003	0.47106		2734.97	0.21734	0.24326
1735.15	0.30466	0.30891			835.129	0.31932	0.33518			9435.09	0.4806	0.47106		2735.1	0.20735	0.24326
1735.29	0.32103	0.30891			835.263	0.3371	0.33518			9435.22	0.46961	0.47106		2735.24	0.21901	0.24326
1735.42	0.28093	0.30891			835.396	0.37075	0.33518			9435.35	0.48912	0.47106		2735.37	0.2462	0.24326
1735.55	0.32266	0.30891			835.529	0.32574	0.33518			9435.49	0.48389	0.47106		2735.5	0.23198	0.24326
1735.69	0.32084	0.30891			835.663	0.28965	0.33518			9435.62	0.48722	0.47106		2735.64	0.23905	0.24326
1735.82	0.31048	0.30891			835.796	0.34395	0.33518			9435.75	0.46901	0.47106		2735.77	0.22791	0.24326
1735.95	0.34138	0.30891			835.929	0.36097	0.33518			9435.89	0.47355	0.47106		2735.9	0.23844	0.24326
1736.09	0.34388	0.30891			836.062	0.42004	0.3974			9436.02	0.49631	0.47106		2736.04	0.24407	0.24326
1736.22	0.31039	0.30891			836.196	0.3906	0.3974			9436.15	0.46367	0.47106		2736.17	0.26637	0.24326
1736.35	0.31068	0.30891			836.329	0.44092	0.3974			9436.29	0.49201	0.47106		2736.3	0.20669	0.24326
1736.49	0.30873	0.30891			836.462	0.39411	0.3974			9436.42	0.46341	0.47106		2736.44	0.28577	0.24326
1736.62	0.27358	0.30891			836.596	0.44819	0.3974			9436.55	0.49894	0.47106		2736.57	0.22719	0.24326
1736.75	0.30934	0.30891			836.729	0.43257	0.3974			9436.69	0.4612	0.47106		2736.7	0.24041	0.24326
1736.89	0.28354	0.30891			836.862	0.36405	0.33518			9436.82	0.46272	0.47106		2736.84	0.22153	0.24326
1737.02	0.33108	0.30891			836.996	0.30971	0.33518			9436.95	0.47193	0.47106		2736.97	0.20419	0.24326
1737.15	0.3444	0.30891			837.129	0.34372	0.33518			9437.09	0.46391	0.47106		2737.1	0.21105	0.24326
1737.29	0.29972	0.30891			837.263	0.37138	0.33518			9437.22	0.48218	0.47106		2737.24	0.20627	0.24326
1737.42	0.34327	0.30891			837.396	0.32378	0.33518			9437.35	0.45733	0.47106		2737.37	0.23213	0.24326
1737.55	0.31589	0.30891			837.529	0.3259	0.33518			9437.49	0.47813	0.47106		2737.5	0.22917	0.24326
1737.69	0.34698	0.30891			837.663	0.36219	0.33518			9437.62	0.46886	0.47106		2737.64	0.28212	0.24326
1737.82	0.31444	0.30891			837.796	0.33057	0.33518			9437.75	0.44491	0.47106		2737.77	0.28495	0.24326
1737.95	0.30682	0.30891			837.929	0.28329	0.33518			9437.89	0.45609	0.47106		2737.9	0.24531	0.24326
1738.09	0.29856	0.30891			838.062	0.37155	0.33518			9438.02	0.47381	0.47106		2738.04	0.23534	0.24326
1738.22	0.31145	0.30891			838.196	0.3698	0.33518			9438.15	0.49788	0.47106		2738.17	0.22648	0.24326
1738.35	0.26452	0.30891			838.329	0.30315	0.33518			9438.29	0.463	0.47106		2738.3	0.25807	0.24326
1738.49	0.33298	0.30891			838.462	0.33994	0.33518			9438.42	0.4782	0.47106		2738.44	0.23893	0.24326
1738.62	0.37784	0.30891			838.596	0.29415	0.33518			9438.55	0.49355	0.47106		2738.57	0.20042	0.24326
1738.75	0.28717	0.30891			838.729	0.38988	0.33518			9438.69	0.4841	0.47106		2738.7	0.26398	0.24326
1738.89	0.32507	0.30891			838.862	0.34702	0.33518			9438.82	0.49068	0.47106		2738.84	0.22193	0.24326
1739.02	0.34674	0.30891			838.996	0.30578	0.33518			9438.95	0.45856	0.47106		2738.97	0.22777	0.24326
1739.15	0.32484	0.30891			839.129	0.33323	0.33518			9439.09	0.47422	0.47106		2739.1	0.23781	0.24326
1739.29	0.41889	0.36606			839.263	0.36613	0.33518			9439.22	0.49285	0.47106		2739.24	0.26279	0.24326
1739.42	0.40926	0.36606			839.396	0.39646	0.33518			9439.35	0.48597	0.47106		2739.37	0.26052	0.24326
1739.55	0.39724	0.36606			839.529	0.34287	0.33518			9439.49	0.45054	0.47106		2739.5	0.24628	0.24326
1739.69	0.35374	0.36606			839.663	0.36908	0.33518			9439.62	0.45668	0.47106		2739.64	0.24239	0.24326
1739.82	0.39292	0.36606			839.796	0.34057	0.33518			9439.75	0.49419	0.47106		2739.77	0.23551	0.24326
1739.95	0.36702	0.36606			839.929	0.32047	0.33518			9439.89	0.47305	0.47106		2739.9	0.24143	0.24326
1740.09	0.26382	0.36606			840.062	0.3463	0.33518			9440.02	0.4953	0.47106		2740.04	0.21319	0.24326
1740.22	0.33868	0.36606			840.196	0.35402	0.33518			9440.15	0.47865	0.47106		2740.17	0.2494	0.24326
1740.35	0.37236	0.36606			840.329	0.33452	0.33518			9440.29	0.4744	0.47106		2740.3	0.23787	0.24326
1740.49	0.3829	0.36606			840.462	0.31989	0.33518			9440.42	0.47797	0.47106		2740.44	0.25298	0.24326
1740.62	0.35384	0.36606			840.596	0.32683	0.33518			9440.55	0.48664	0.47106		2740.57	0.25497	0.24326
1740.75	0.39599	0.36606			840.729	0.33004	0.33518			9440.69	0.48498	0.47106		2740.7	0.24001	0.24326
1740.89	0.32649	0.36606			840.862	0.3063	0.33518			9440.82	0.4782	0.47106		2740.84	0.24464	0.24326
1741.02	0.36439	0.36606			840.996	0.39241	0.33518			9440.95	0.48144	0.47106		2740.97	0.25417	0.24326
1741.15	0.40755	0.36606			841.129	0.33053	0.33518			9441.09	0.46062	0.47106		2741.1	0.22299	0.24326
1741.29	0.43954	0.36606			841.263	0.27082	0.33518			9441.22	0.48693	0.47106		2741.24	0.22709	0.24326
1741.42	0.39689	0.36606			841.396	0.32935	0.33518			9441.35	0.46609	0.47106		2741.37	0.23216	0.24326
1741.55	0.42356	0.36606			841.529	0.30929	0.33518			9441.49	0.49427	0.47106		2741.5	0.22049	0.24326
1741.69	0.28697	0.30891			841.663	0.3547	0.33518			9441.62	0.4585	0.47106		2741.64	0.26129	0.24326
1741.82	0.33559	0.30891			841.796	0.33534	0.33518			9441.75	0.46604	0.47106		2741.77	0.24749	0.24326
1741.95	0.3366	0.30891			841.929	0.34268	0.33518			9441.89	0.47926	0.47106		2741.9	0.26721	0.24326
1742.09	0.34187	0.30891			842.062	0.31307	0.33518			9442.02	0.49182	0.47106		2742.04	0.22725	0.24326
1742.22	0.26644	0.30891			842.196	0.30901	0.33518			9442.15	0.47091	0.47106		2742.17	0.20574	0.24326
1742.35	0.27968	0.30891			842.329	0.36051	0.33518			9442.29	0.47459	0.47106		2742.3	0.24277	0.24326
1742.49	0.23388	0.30891			842.462	0.35859	0.33518			9442.42	0.47116	0.47106		2742.44	0.2744	0.24326
1742.62	0.3356	0.30891			842.596	0.30165	0.33518			9442.55	0.4587	0.47106		2742.57	0.2598	0.24326
1742.75	0.29751	0.30891			842.729	0.30638	0.33518			9442.69	0.47523	0.47106		2742.7	0.23703	0.24326
1742.89	0.32752	0.30891			842.862	0.34754	0.33518			9442.82	0.47209	0.47106		2742.84	0.251	0.24326
1743.02	0.28707	0.30891			842.996	0.3008	0.33518			9442.95	0.43114	0.47106		2742.97	0.23639	0.24326
1743.15	0.31162	0.30891			843.129	0.26675	0.33518			9443.09	0.46065	0.47106		2743.1	0.26369	0.24326
1743.29	0.30417	0.30891			843.263	0.33	0.33518			9443.22	0.46364	0.47106		2743.24	0.25283	0.24326
1743.42	0.30265	0.30891			843.396	0.32724	0.33518			9443.35	0.46322	0.47106		2743.37	0.27651	0.24326
1743.55	0.32743	0.30891			843.529	0.31257	0.33518			9443.49	0.4769	0.47106		2743.5	0.27567	0.24326
1743.69	0.31557	0.30891			843.663	0.34107	0.33518			9443.62	0.46451	0.47106		2743.64	0.26609	0.24326
1743.82	0.34875	0.30891			843.796	0.33846	0.33518			9443.75	0.44516	0.47106		2743.77	0.21445	0.24326
1743.95	0.29299	0.30891			843.929	0.33982	0.33518			9443.89	0.48649	0.47106		2743.9	0.24819	0.24326
1744.09	0.34512	0.30891			844.062	0.34331	0.33518			9444.02	0.4811	0.47106		2744.04	0.25481	0.24326
1744.22	0.33713	0.30891			844.196	0.33799	0.33518			9444.15	0.46912	0.47106		2744.17	0.23199	0.24326
1744.35	0.31077	0.30891			844.329	0.34113	0.33518			9444.29	0.47034	0.47106		2744.3	0.27351	0.24326
1744.49	0.33453	0.30891			844.462	0.33869	0.33518			9444.42	0.46633	0.47106		2744.44	0.22707	0.24326
1744.62	0.27341	0.30891			844.596	0.35641	0.33518			9444.55	0.4745	0.47106		2744.57	0.24029	0.24326
1744.75	0.28816	0.30891			844.729	0.35983	0.33518			9444.69	0.47331	0.47106		2744.7	0.24015	0.24326
1744.89	0.24885	0.30891			844.862	0.30118	0.33518			9444.82	0.46688	0.47106		2744.84	0.26042	0.24326
1745.02	0.30999	0.30891			844.996	0.33878	0.33518			9444.95	0.44477	0.47106		2744.97	0.25565	0.24326
1745.15	0.34221	0.30891			845.129	0.33489	0.33518			9445.09	0.47251	0.47106		2745.1	0.25479	0.24326
1745.29	0.2739	0.30891			845.263	0.38127	0.33518			9445.22	0.49177	0.47106		2745.24	0.25616	0.24326
1745.42	0.31156	0.30891			845.396	0.38247	0.33518			9445.35	0.4731	0.47106		2745.37	0.23356	0.24326
1745.55	0.33256	0.30891			845.529	0.36028	0.33518			9445.49	0.46091	0.47106		2745.5	0.23053	0.24326
1745.69	0.29603	0.30891			845.663	0.31779	0.33518			9445.62	0.49302	0.47106		2745.64	0.20723	0.24326
1745.82	0.29324	0.30891			845.796	0.3487	0.33518			9445.75	0.4814	0.47106		2745.77	0.24667	0.24326
1745.95	0.28743	0.30891			845.929	0.32629	0.33518			9445.89	0.466	0.47106		2745.9	0.24089	0.24326
1746.09	0.33528	0.30891			846.062	0.34927	0.33518			9446.02	0.50465	0.47106		2746.04	0.25747	0.24326
1746.22	0.30476	0.30891			846.196	0.32236	0.33518			9446.15	0.45439	0.47106		2746.17	0.24667	0.24326
1746.35	0.27058	0.30891			846.329	0.34308	0.33518			9446.29	0.46247	0.47106		2746.3	0.23259	0.24326
1746.49	0.31919	0.30891			846.462	0.27661	0.33518			9446.42	0.44481	0.47106		2746.44	0.2358	0.24326
1746.62	0.34502	0.30891			846.596	0.31629	0.33518			9446.55	0.45829	0.47106		2746.57	0.22893	0.24326
1746.75	0.31299	0.30891			846.729	0.34959	0.33518			9446.69	0.46478	0.47106		2746.7	0.26266	0.24326
1746.89	0.2838	0.30891			846.862	0.36142	0.33518			9446.82	0.47495	0.47106		2746.84	0.2945	0.24326
1747.02	0.303	0.30891			846.996	0.34875	0.33518			9446.95	0.47772	0.47106		2746.97	0.2345	0.24326
1747.15	0.35202	0.30891			847.129	0.35829	0.33518			9447.09	0.48593	0.47106		2747.1	0.26377	0.24326
1747.29	0.29694	0.30891			847.263	0.32699	0.33518			9447.22	0.51436	0.47106		2747.24	0.24557	0.24326
1747.42	0.32386	0.30891			847.396	0.34297	0.33518			9447.35	0.45943	0.47106		2747.37	0.22986	0.24326
1747.55	0.31659	0.30891			847.529	0.27887	0.33518			9447.49	0.46987	0.47106		2747.5	0.26694	0.24326
1747.69	0.26512	0.30891			847.663	0.35636	0.33518			9447.62	0.49495	0.47106		2747.64	0.23468	0.24326
1747.82	0.30659	0.30891			847.796	0.36398	0.33518			9447.75	0.4955	0.47106		2747.77	0.2124	0.24326
1747.95	0.3034	0.30891			847.929	0.30867	0.33518			9447.89	0.45991	0.47106		2747.9	0.24381	0.24326
1748.09	0.2625	0.30891			848.062	0.36418	0.33518			9448.02	0.48584	0.47106		2748.04	0.25444	0.24326
1748.22	0.30376	0.30891			848.196	0.35056	0.33518			9448.15	0.46142	0.47106		2748.17	0.21775	0.24326
1748.35	0.32208	0.30891			848.329	0.36077	0.33518			9448.29	0.47986	0.47106		2748.3	0.2438	0.24326
1748.49	0.26454	0.30891			848.462	0.3487	0.33518			9448.42	0.4889	0.47106		2748.44	0.2739	0.24326
1748.62	0.2979	0.30891			848.596	0.33124	0.33518			9448.55	0.45719	0.47106		2748.57	0.24262	0.24326
1748.75	0.28511	0.30891			848.729	0.31894	0.33518			9448.69	0.47114	0.47106		2748.7	0.26548	0.24326
1748.89	0.28589	0.30891			848.862	0.32377	0.33518			9448.82	0.46264	0.47106		2748.84	0.2634	0.24326
1749.02	0.30477	0.30891			848.996	0.324	0.33518			9448.95	0.44925	0.47106		2748.97	0.21818	0.24326
1749.15	0.24137	0.30891			849.129	0.35654	0.33518			9449.09	0.47292	0.47106		2749.1	0.25837	0.24326
1749.29	0.29618	0.30891			849.263	0.31751	0.33518			9449.22	0.45454	0.47106		2749.24	0.27312	0.24326
1749.42	0.38443	0.36606			849.396	0.37318	0.33518			9449.35	0.48033	0.47106		2749.37	0.25292	0.24326
1749.55	0.32617	0.36606			849.529	0.3158	0.33518			9449.49	0.47318	0.47106		2749.5	0.20206	0.24326
1749.69	0.3585	0.36606			849.663	0.24509	0.33518			9449.62	0.46533	0.47106		2749.64	0.28369	0.24326
1749.82	0.29907	0.36606			849.796	0.30307	0.33518			9449.75	0.47153	0.47106		2749.77	0.27464	0.24326
1749.95	0.42334	0.36606			849.929	0.39358	0.33518			9449.89	0.43274	0.47106		2749.9	0.22787	0.24326
1750.09	0.34064	0.36606			850.062	0.32384	0.33518			9450.02	0.47485	0.47106		2750.04	0.23273	0.24326
1750.22	0.32821	0.36606			850.196	0.33045	0.33518			9450.15	0.4945	0.47106		2750.17	0.19333	0.24326
1750.35	0.38947	0.36606			850.329	0.32334	0.33518			9450.29	0.4865	0.47106		2750.3	0.22691	0.24326
1750.49	0.4292	0.36606			850.462	0.35195	0.33518			9450.42	0.44614	0.47106		2750.44	0.19368	0.24326
1750.62	0.37099	0.36606			850.596	0.33774	0.33518			9450.55	0.45382	0.47106		2750.57	0.25751	0.24326
1750.75	0.29346	0.36606			850.729	0.36016	0.33518			9450.69	0.4794	0.47106		2750.7	0.24397	0.24326
1750.89	0.36787	0.36606			850.862	0.30922	0.33518			9450.82	0.45801	0.47106		2750.84	0.26713	0.24326
1751.02	0.35602	0.36606			850.996	0.34493	0.33518			9450.95	0.46365	0.47106		2750.97	0.21837	0.24326
1751.15	0.408	0.36606			851.129	0.34208	0.33518			9451.09	0.47881	0.47106		2751.1	0.24849	0.24326
1751.29	0.33184	0.36606			851.263	0.36203	0.33518			9451.22	0.48101	0.47106		2751.24	0.25105	0.24326
1751.42	0.37697	0.36606			851.396	0.39163	0.33518			9451.35	0.44976	0.47106		2751.37	0.23003	0.24326
1751.55	0.36332	0.36606			851.529	0.26489	0.33518			9451.49	0.48626	0.47106		2751.5	0.23979	0.24326
1751.69	0.3696	0.36606			851.663	0.30645	0.33518			9451.62	0.45495	0.47106		2751.64	0.23575	0.24326
1751.82	0.40232	0.36606			851.796	0.33218	0.33518			9451.75	0.49253	0.47106		2751.77	0.23427	0.24326
1751.95	0.32894	0.36606			851.929	0.34506	0.33518			9451.89	0.47296	0.47106		2751.9	0.2217	0.24326
1752.09	0.34772	0.36606			852.062	0.33413	0.33518			9452.02	0.45828	0.47106		2752.04	0.24004	0.24326
1752.22	0.37554	0.36606			852.196	0.32219	0.33518			9452.15	0.47925	0.47106		2752.17	0.22533	0.24326
1752.35	0.3216	0.36606			852.329	0.32696	0.33518			9452.29	0.46852	0.47106		2752.3	0.20931	0.24326
1752.49	0.32698	0.36606			852.462	0.33712	0.33518			9452.42	0.49402	0.47106		2752.44	0.20657	0.24326
1752.62	0.33877	0.36606			852.596	0.33422	0.33518			9452.55	0.47456	0.47106		2752.57	0.25372	0.24326
1752.75	0.35535	0.36606			852.729	0.32285	0.33518			9452.69	0.45526	0.47106		2752.7	0.25335	0.24326
1752.89	0.36697	0.36606			852.862	0.34631	0.33518			9452.82	0.46273	0.47106		2752.84	0.23072	0.24326
1753.02	0.37519	0.36606			852.996	0.30931	0.33518			9452.95	0.47843	0.47106		2752.97	0.3194	0.31656
1753.15	0.40217	0.36606			853.129	0.36936	0.33518			9453.09	0.47366	0.47106		2753.1	0.2948	0.31656
1753.29	0.38183	0.36606			853.263	0.33694	0.33518			9453.22	0.46194	0.47106		2753.24	0.32748	0.31656
1753.42	0.31414	0.36606			853.396	0.34546	0.33518			9453.35	0.4655	0.47106		2753.37	0.33568	0.31656
1753.55	0.38126	0.36606			853.529	0.318	0.33518			9453.49	0.48053	0.47106		2753.5	0.26997	0.24326
1753.69	0.42404	0.36606			853.663	0.32761	0.33518			9453.62	0.46136	0.47106		2753.64	0.21954	0.24326
1753.82	0.35909	0.36606			853.796	0.33071	0.33518			9453.75	0.46934	0.47106		2753.77	0.2744	0.24326
1753.95	0.34641	0.36606			853.929	0.32407	0.33518			9453.89	0.46656	0.47106		2753.9	0.27567	0.24326
1754.09	0.35174	0.36606			854.062	0.33589	0.33518			9454.02	0.48518	0.47106		2754.04	0.26786	0.24326
1754.22	0.29947	0.36606			854.196	0.33376	0.33518			9454.15	0.43391	0.47106		2754.17	0.24676	0.24326
1754.35	0.36822	0.36606			854.329	0.35323	0.33518			9454.29	0.48733	0.47106		2754.3	0.22307	0.24326
1754.49	0.37938	0.36606			854.462	0.31875	0.33518			9454.42	0.46079	0.47106		2754.44	0.27333	0.24326
1754.62	0.3525	0.36606			854.596	0.32624	0.33518			9454.55	0.46432	0.47106		2754.57	0.24268	0.24326
1754.75	0.35636	0.36606			854.729	0.32695	0.33518			9454.69	0.46092	0.47106		2754.7	0.26571	0.24326
1754.89	0.35193	0.36606			854.862	0.35291	0.33518			9454.82	0.47269	0.47106		2754.84	0.21344	0.24326
1755.02	0.31391	0.30891			854.996	0.27339	0.33518			9454.95	0.47724	0.47106		2754.97	0.25778	0.24326
1755.15	0.28357	0.30891			855.129	0.30361	0.33518			9455.09	0.44265	0.47106		2755.1	0.23134	0.24326
1755.29	0.36022	0.30891			855.263	0.31666	0.33518			9455.22	0.47162	0.47106		2755.24	0.2093	0.24326
1755.42	0.30763	0.30891			855.396	0.31171	0.33518			9455.35	0.48556	0.47106		2755.37	0.23612	0.24326
1755.55	0.31256	0.30891			855.529	0.34093	0.33518			9455.49	0.46484	0.47106		2755.5	0.24315	0.24326
1755.69	0.27078	0.30891			855.663	0.31972	0.33518			9455.62	0.47234	0.47106		2755.64	0.26037	0.24326
1755.82	0.21308	0.30891			855.796	0.36975	0.33518			9455.75	0.45664	0.47106		2755.77	0.2462	0.24326
1755.95	0.29912	0.30891			855.929	0.33446	0.33518			9455.89	0.48752	0.47106		2755.9	0.21291	0.24326
1756.09	0.30069	0.30891			856.062	0.34336	0.33518			9456.02	0.47934	0.47106		2756.04	0.24294	0.24326
1756.22	0.27507	0.30891			856.196	0.28578	0.33518			9456.15	0.46658	0.47106		2756.17	0.2519	0.24326
1756.35	0.31393	0.30891			856.329	0.30064	0.33518			9456.29	0.48483	0.47106		2756.3	0.23988	0.24326
1756.49	0.2994	0.30891			856.462	0.30696	0.33518			9456.42	0.46993	0.47106		2756.44	0.22331	0.24326
1756.62	0.3134	0.30891			856.596	0.29747	0.33518			9456.55	0.49909	0.47106		2756.57	0.24208	0.24326
1756.75	0.30039	0.30891			856.729	0.3201	0.33518			9456.69	0.48928	0.47106		2756.7	0.22326	0.24326
1756.89	0.3007	0.30891			856.862	0.3778	0.33518			9456.82	0.47091	0.47106		2756.84	0.23262	0.24326
1757.02	0.30862	0.30891			856.996	0.35946	0.33518			9456.95	0.44963	0.47106		2756.97	0.25171	0.24326
1757.15	0.36072	0.30891			857.129	0.31823	0.33518			9457.09	0.45648	0.47106		2757.1	0.20418	0.24326
1757.29	0.21761	0.30891			857.263	0.34045	0.33518			9457.22	0.45956	0.47106		2757.24	0.2422	0.24326
1757.42	0.27883	0.30891			857.396	0.30807	0.33518			9457.35	0.47997	0.47106		2757.37	0.21936	0.24326
1757.55	0.32889	0.30891			857.529	0.29757	0.33518			9457.49	0.48182	0.47106		2757.5	0.27221	0.24326
1757.69	0.32424	0.30891			857.663	0.32034	0.33518			9457.62	0.46035	0.47106		2757.64	0.22707	0.24326
1757.82	0.36333	0.30891			857.796	0.32231	0.33518			9457.75	0.47077	0.47106		2757.77	0.20286	0.24326
1757.95	0.30281	0.30891			857.929	0.36446	0.33518			9457.89	0.46564	0.47106		2757.9	0.26113	0.24326
1758.09	0.3246	0.30891			858.062	0.31451	0.33518			9458.02	0.48897	0.47106		2758.04	0.26371	0.24326
1758.22	0.3023	0.30891			858.196	0.30938	0.33518			9458.15	0.48749	0.47106		2758.17	0.23079	0.24326
1758.35	0.36591	0.30891			858.329	0.34231	0.33518			9458.29	0.46504	0.47106		2758.3	0.25711	0.24326
1758.49	0.33342	0.30891			858.462	0.33577	0.33518			9458.42	0.47684	0.47106		2758.44	0.2522	0.24326
1758.62	0.3343	0.30891			858.596	0.30393	0.33518			9458.55	0.47669	0.47106		2758.57	0.2268	0.24326
1758.75	0.31765	0.30891			858.729	0.32903	0.33518			9458.69	0.50214	0.47106		2758.7	0.25286	0.24326
1758.89	0.27325	0.30891			858.862	0.35327	0.33518			9458.82	0.47781	0.47106		2758.84	0.25201	0.24326
1759.02	0.22616	0.30891			858.996	0.30043	0.33518			9458.95	0.45992	0.47106		2758.97	0.20927	0.24326
1759.15	0.32269	0.30891			859.129	0.33514	0.33518			9459.09	0.463	0.47106		2759.1	0.26676	0.24326
1759.29	0.33132	0.30891			859.263	0.35548	0.33518			9459.22	0.46334	0.47106		2759.24	0.2318	0.24326
1759.42	0.32476	0.30891			859.396	0.37966	0.33518			9459.35	0.4902	0.47106		2759.37	0.26165	0.24326
1759.55	0.27033	0.30891			859.529	0.3656	0.33518			9459.49	0.47455	0.47106		2759.5	0.21696	0.24326
1759.69	0.27044	0.30891			859.663	0.36708	0.33518			9459.62	0.46474	0.47106		2759.64	0.25514	0.24326
1759.82	0.24921	0.30891			859.796	0.3213	0.33518			9459.75	0.47113	0.47106		2759.77	0.23322	0.24326
1759.95	0.30899	0.30891			859.929	0.33621	0.33518			9459.89	0.46796	0.47106		2759.9	0.27224	0.24326
1760.09	0.30583	0.30891			860.062	0.36942	0.33518			9460.02	0.45229	0.47106		2760.04	0.22989	0.24326
1760.22	0.30547	0.30891			860.196	0.30985	0.33518			9460.15	0.48544	0.47106		2760.17	0.24613	0.24326
1760.35	0.36173	0.30891			860.329	0.31129	0.33518			9460.29	0.46663	0.47106		2760.3	0.22601	0.24326
1760.49	0.27508	0.30891			860.462	0.33796	0.33518			9460.42	0.49206	0.47106		2760.44	0.24264	0.24326
1760.62	0.31911	0.30891			860.596	0.33993	0.33518			9460.55	0.46043	0.47106		2760.57	0.24587	0.24326
1760.75	0.32128	0.30891			860.729	0.32321	0.33518			9460.69	0.48019	0.47106		2760.7	0.25291	0.24326
1760.89	0.29972	0.30891			860.862	0.3407	0.33518			9460.82	0.48112	0.47106		2760.84	0.26079	0.24326
1761.02	0.3203	0.30891			860.996	0.32191	0.33518			9460.95	0.45995	0.47106		2760.97	0.25772	0.24326
1761.15	0.29795	0.30891			861.129	0.33536	0.33518			9461.09	0.4721	0.47106		2761.1	0.2352	0.24326
1761.29	0.30147	0.30891			861.263	0.3729	0.33518			9461.22	0.4821	0.47106		2761.24	0.25028	0.24326
1761.42	0.33969	0.30891			861.396	0.3369	0.33518			9461.35	0.47414	0.47106		2761.37	0.28672	0.24326
1761.55	0.28617	0.30891			861.529	0.33341	0.33518			9461.49	0.45705	0.47106		2761.5	0.24897	0.24326
1761.69	0.32613	0.30891			861.663	0.31814	0.33518			9461.62	0.44056	0.47106		2761.64	0.23311	0.24326
1761.82	0.30152	0.30891			861.796	0.36156	0.33518			9461.75	0.45091	0.47106		2761.77	0.25155	0.24326
1761.95	0.31998	0.30891			861.929	0.34676	0.33518			9461.89	0.49201	0.47106		2761.9	0.21901	0.24326
1762.09	0.30738	0.30891			862.062	0.34997	0.33518			9462.02	0.46641	0.47106		2762.04	0.24856	0.24326
1762.22	0.33323	0.30891			862.196	0.31064	0.33518			9462.15	0.51071	0.47106		2762.17	0.21377	0.24326
1762.35	0.24836	0.30891			862.329	0.32576	0.33518			9462.29	0.46835	0.47106		2762.3	0.21143	0.24326
1762.49	0.29205	0.30891			862.462	0.3613	0.33518			9462.42	0.48627	0.47106		2762.44	0.25954	0.24326
1762.62	0.3491	0.30891			862.596	0.32313	0.33518			9462.55	0.45081	0.47106		2762.57	0.21985	0.24326
1762.75	0.30437	0.30891			862.729	0.34689	0.33518			9462.69	0.46418	0.47106		2762.7	0.25082	0.24326
1762.89	0.31805	0.30891			862.862	0.34963	0.33518			9462.82	0.45952	0.47106		2762.84	0.23511	0.24326
1763.02	0.33305	0.30891			862.996	0.33247	0.33518			9462.95	0.45982	0.47106		2762.97	0.2273	0.24326
1763.15	0.35107	0.30891			863.129	0.33147	0.33518			9463.09	0.49279	0.47106		2763.1	0.25048	0.24326
1763.29	0.38035	0.30891			863.263	0.37291	0.33518			9463.22	0.47151	0.47106		2763.24	0.23186	0.24326
1763.42	0.27435	0.30891			863.396	0.37322	0.33518			9463.35	0.47614	0.47106		2763.37	0.24653	0.24326
1763.55	0.35334	0.30891			863.529	0.32361	0.33518			9463.49	0.49336	0.47106		2763.5	0.2613	0.24326
1763.69	0.34552	0.30891			863.663	0.3962	0.3974			9463.62	0.49178	0.47106		2763.64	0.26365	0.24326
1763.82	0.27354	0.30891			863.796	0.42329	0.3974			9463.75	0.45841	0.47106		2763.77	0.24872	0.24326
1763.95	0.27416	0.30891			863.929	0.3909	0.3974			9463.89	0.47189	0.47106		2763.9	0.2329	0.24326
1764.09	0.31806	0.30891			864.062	0.31548	0.33518			9464.02	0.48645	0.47106		2764.04	0.26332	0.24326
1764.22	0.33643	0.30891			864.196	0.29355	0.33518			9464.15	0.44484	0.47106		2764.17	0.27959	0.24326
1764.35	0.30161	0.30891			864.329	0.28835	0.33518			9464.29	0.47978	0.47106		2764.3	0.27448	0.24326
1764.49	0.33613	0.30891			864.462	0.39278	0.3974			9464.42	0.48246	0.47106		2764.44	0.23444	0.24326
1764.62	0.30935	0.30891			864.596	0.40753	0.3974			9464.55	0.47502	0.47106		2764.57	0.25899	0.24326
1764.75	0.2943	0.30891			864.729	0.45982	0.3974			9464.69	0.47341	0.47106		2764.7	0.25224	0.24326
1764.89	0.30754	0.30891			864.862	0.40295	0.3974			9464.82	0.44798	0.47106		2764.84	0.25332	0.24326
1765.02	0.30932	0.30891			864.996	0.4083	0.3974			9464.95	0.4718	0.47106		2764.97	0.23866	0.24326
1765.15	0.27195	0.30891			865.129	0.41715	0.3974			9465.09	0.46525	0.47106		2765.1	0.25364	0.24326
1765.29	0.32362	0.30891			865.263	0.39415	0.3974			9465.22	0.49834	0.47106		2765.24	0.2421	0.24326
1765.42	0.25301	0.30891			865.396	0.34053	0.3974			9465.35	0.46115	0.47106		2765.37	0.20806	0.24326
1765.55	0.28857	0.30891			865.529	0.41173	0.3974			9465.49	0.47846	0.47106		2765.5	0.30871	0.31656
[truncated: 5,516 more rows]

## Sheet: Figure 2c
bars	relative units
R-loop length (bp)	U	I
12	0.90128	0.09884
14	0.67492	0.32548

## Sheet: Figure 2d
10bp
force (pN)	torque (pN nm)	rate	rate err	torque err
0.23	-4.991	0.03299	0.00416	0.25
0.26	-5.307	0.0323	0.0043	0.25
0.3	-5.712	0.06257	0.00688	0.25
0.33	-6.005	0.0496	0.00575	0.25
0.36	-6.291	0.05872	0.00704	0.25
0.4	-6.66	0.0712	0.00851	0.25
0.43	-6.931	0.08605	0.01127	0.25
0.46	-7.195	0.07392	0.00994	0.25
12bp
force (pN)	torque (pN nm)	rate	rate err	torque err
0.17	-4.319	0.02965	0.00437	0.25
0.2	-4.663	0.04547	0.00596	0.25
0.23	-4.991	0.04796	0.00682	0.25
0.26	-5.307	0.06642	0.00925	0.25
0.3	-5.712	0.06136	0.00649	0.25
0.33	-6.005	0.07809	0.00856	0.25
0.36	-6.291	0.07427	0.00584	0.25
0.4	-6.66	0.07265	0.00649	0.25
14bp
force (pN)	torque (pN nm)	rate	rate err	torque err
0.12	-3.704	0.02296	0.00396	0.25
0.14	-3.958	0.02375	0.00421	0.25
0.16	-4.201	0.02646	0.00432	0.25
0.18	-4.436	0.03304	0.00534	0.25
0.2	-4.663	0.04698	0.00355	0.25
0.22	-4.883	0.05624	0.00416	0.25
0.24	-5.098	0.06204	0.00496	0.25
16bp
force (pN)	torque (pN nm)	rate	rate err	torque err
0.1	-3.437	0.03446	0.00247	0.25
0.12	-3.704	0.04213	0.00314	0.25
0.14	-3.958	0.04416	0.0035	0.25
0.16	-4.201	0.03601	0.00369	0.25
0.18	-4.436	0.04188	0.00415	0.25
0.2	-4.663	0.04714	0.00608	0.25
Fits:
torque (pN nm)	10bp (s-1)	12bp (s-1)	14bp (s-1)	16bp (s-1)
-6.76768	0.07169	0.07168	0.07167	0.07166
-6.84848	0.0726	0.07259	0.07258	0.07257
-6.92929	0.07352	0.0735	0.0735	0.07349
-7.0101	0.07443	0.07442	0.07441	0.0744
-7.09091	0.07535	0.07534	0.07533	0.07532
-7.17172	0.07627	0.07625	0.07625	0.07624
-7.25253	0.07719	0.07718	0.07717	0.07716
-7.33333	0.07811	0.0781	0.07809	0.07808
-7.41414	0.07904	0.07903	0.07902	0.07901
-7.49495	0.07996	0.07995	0.07995	0.07994
-7.57576	0.08089	0.08088	0.08088	0.08087
-7.65657	0.08183	0.08181	0.08181	0.0818
-7.73737	0.08276	0.08275	0.08274	0.08273
-7.81818	0.0837	0.08369	0.08368	0.08367
-7.89899	0.08464	0.08463	0.08462	0.08461
-7.9798	0.08558	0.08557	0.08556	0.08555
-8.06061	0.08652	0.08651	0.0865	0.08649
-8.14141	0.08747	0.08746	0.08745	0.08744
-8.22222	0.08841	0.08841	0.0884	0.08839
-8.30303	0.08937	0.08936	0.08935	0.08934
-8.38384	0.09032	0.09031	0.0903	0.09029
-8.46465	0.09128	0.09127	0.09126	0.09125
-8.54545	0.09223	0.09222	0.09222	0.0922
-8.62626	0.09319	0.09319	0.09318	0.09317
-8.70707	0.09416	0.09415	0.09414	0.09413
-8.78788	0.09512	0.09511	0.09511	0.09509
-8.86869	0.09609	0.09608	0.09608	0.09606
-8.94949	0.09706	0.09706	0.09705	0.09703
-9.0303	0.09804	0.09803	0.09802	0.09801
-9.11111	0.09901	0.09901	0.099	0.09899
-9.19192	0.09999	0.09999	0.09998	0.09997
-9.27273	0.10098	0.10097	0.10096	0.10095
-9.35354	0.10196	0.10195	0.10194	0.10193
-9.43434	0.10295	0.10294	0.10293	0.10292
-9.51515	0.10394	0.10393	0.10392	0.10391
-9.59596	0.10493	0.10492	0.10492	0.1049
-9.67677	0.10593	0.10592	0.10591	0.1059
-9.75758	0.10693	0.10692	0.10691	0.1069
-9.83838	0.10793	0.10792	0.10791	0.1079
-9.91919	0.10894	0.10893	0.10892	0.10891
-10	0.10995	0.10994	0.10993	0.10991

## Sheet: Figure 2e
8bp
force (pN)	torque (pN nm)	rate (s-1)	rate err (s-1)	time	time err	torque err
0.36	-6.291	1.16323	0.13619	0.85968	0.06495	0.25
0.38	-6.477	0.85741	0.15439	1.1663	0.1437	0.25
0.4	-6.66	0.962	0.1192	1.03951	0.09298	0.25
0.42	-6.841	0.57069	0.07381	1.75226	0.15919	0.25
0.44	-7.019	0.67707	0.0887	1.47694	0.13933	0.25
0.46	-7.195	0.47288	0.06247	2.11471	0.20343	0.25
0.48	-7.369	0.50635	0.07469	1.9749	0.20007	0.25
0.5	-7.54	0.44656	0.06313	2.23936	0.23285	0.25
0.52	-7.709	0.38205	0.0482	2.61746	0.23474	0.25
0.54	-7.877	0.32469	0.04216	3.07984	0.29584	0.25
10bp
force (pN)	torque (pN nm)	rate (s-1)	rate err (s-1)	time	time err	torque err
0.23	-4.991	0.56185	0.03733	1.77983	0.08207	0.25
0.26	-5.307	0.43186	0.02856	2.31557	0.10651	0.25
0.3	-5.712	0.31597	0.02045	3.16484	0.14762	0.25
0.33	-6.005	0.28987	0.01823	3.44986	0.15777	0.25
0.36	-6.291	0.22171	0.01338	4.51036	0.19854	0.25
0.4	-6.66	0.1627	0.00983	6.14616	0.28157	0.25
0.43	-6.931	0.11072	0.00683	9.03191	0.42537	0.25
0.46	-7.195	0.08092	0.00589	12.3582	0.70109	0.25
12bp
force (pN)	torque (pN nm)	rate (s-1)	rate err (s-1)	time	time err	torque err
0.17	-4.319	0.69588	0.06764	1.43704	0.09584	0.25
0.2	-4.663	0.39261	0.03879	2.54706	0.17336	0.25
0.23	-4.991	0.26664	0.02476	3.75035	0.24832	0.25
0.26	-5.307	0.20069	0.01808	4.98283	0.3283	0.25
0.3	-5.712	0.08681	0.00886	11.5195	0.90457	0.25
0.33	-6.005	0.06277	0.00607	15.9303	1.12743	0.25
0.36	-6.291	0.03236	0.00215	30.9063	1.53306	0.25
0.4	-6.66	0.02066	0.00158	48.3928	2.82347	0.25
14bp
force (pN)	torque (pN nm)	rate (s-1)	rate err (s-1)	time	time err	torque err
0.12	-3.704	0.74522	0.08378	1.34189	0.09601	0.25
0.14	-3.958	0.45194	0.0485	2.2127	0.16559	0.25
0.16	-4.201	0.31772	0.03288	3.14739	0.23053	0.25
0.18	-4.436	0.24671	0.02374	4.05334	0.28825	0.25
0.2	-4.663	0.13749	0.00929	7.27348	0.35925	0.25
0.22	-4.883	0.0983	0.00647	10.1725	0.49824	0.25
0.24	-5.098	0.06309	0.00456	15.8505	0.87226	0.25
16bp
force (pN)	torque (pN nm)	rate (s-1)	rate err (s-1)	time	time err	torque err
0.1	-3.437	0.11869	0.00891	8.42528	0.4851	0.25
0.12	-3.704	0.09343	0.00746	10.7032	0.66101	0.25
0.14	-3.958	0.05259	0.00462	19.0135	1.32331	0.25
0.16	-4.201	0.03138	0.003	31.8686	2.33164	0.25
0.18	-4.436	0.01351	0.00131	73.9949	5.54424	0.25
0.2	-4.663	0.00952	0.00108	105.082	9.23019	0.25
22bp
force (pN)	torque (pN nm)	rate (s-1)	rate err (s-1)	time	time err	torque err
0.1	-3.437	0.03076	0.00438	32.5078	3.63308	0.25
0.12	-3.704	0.01116	0.00183	89.6378	11.1307	0.25
0.14	-3.958	0.00263	0.00057	380.512	56.3633	0.25
Fits:
torque (pN nm)	8bp (s-1)	10bp (s-1)	12bp (s-1)	14bp (s-1)	16bp (s-1)	22bp (s-1)
-2	22.3629	11.3748	6.12644	3.41852	1.48248	0.38849
-2.08081	21.4499	10.7625	5.71053	3.13529	1.3245	0.33102
-2.16162	20.5639	10.1756	5.31731	2.87167	1.18127	0.2814
-2.24242	19.7048	9.61344	4.94606	2.62678	1.05173	0.23868
-2.32323	18.8722	9.07556	4.59607	2.39968	0.93483	0.20202
-2.40404	18.066	8.56142	4.26658	2.18944	0.82959	0.17064
-2.48485	17.2856	8.07057	3.95679	1.99515	0.73505	0.14385
-2.56566	16.5309	7.60225	3.66592	1.8159	0.65029	0.12105
-2.64646	15.8015	7.15599	3.39317	1.6508	0.57447	0.10168
-2.72727	15.0969	6.73115	3.13775	1.49897	0.50676	0.08527
-2.80808	14.4167	6.32703	2.89887	1.35958	0.44643	0.07139
-2.88889	13.7606	5.94301	2.67574	1.23179	0.39276	0.05968
-2.9697	13.1281	5.57846	2.46757	1.11481	0.3451	0.04982
-3.05051	12.5187	5.23273	2.27361	1.00789	0.30285	0.04153
-3.13131	11.932	4.90511	2.09309	0.9103	0.26546	0.03457
-3.21212	11.3675	4.59498	1.92528	0.82135	0.23241	0.02875
-3.29293	10.8246	4.30163	1.76948	0.74037	0.20326	0.02387
-3.37374	10.303	4.02442	1.62497	0.66676	0.17758	0.0198
-3.45455	9.802	3.76269	1.49109	0.59992	0.15498	0.01641
-3.53535	9.32114	3.51579	1.36719	0.53931	0.13513	0.01358
-3.61616	8.85999	3.28309	1.25264	0.48441	0.1177	0.01123
-3.69697	8.41786	3.06393	1.14685	0.43473	0.10243	0.00927
-3.77778	7.99431	2.85772	1.04924	0.38984	0.08906	0.00765
-3.85859	7.58875	2.66384	0.95927	0.34931	0.07738	0.00631
-3.93939	7.20072	2.48169	0.87642	0.31276	0.06717	0.0052
-4.0202	6.82967	2.3107	0.80019	0.27982	0.05826	0.00428
-4.10101	6.47496	2.15032	0.73012	0.25018	0.05049	0.00352
-4.18182	6.13617	1.99998	0.66577	0.22352	0.04373	0.00289
-4.26263	5.81277	1.85918	0.60672	0.19957	0.03785	0.00238
-4.34343	5.50418	1.7274	0.55257	0.17808	0.03273	0.00195
-4.42424	5.20988	1.60414	0.50296	0.15879	0.02829	0.0016
-4.50505	4.92941	1.48894	0.45755	0.14151	0.02444	0.00131
-4.58586	4.66224	1.38134	0.41601	0.12604	0.02109	0.00107
-4.66667	4.40789	1.28091	0.37803	0.11219	0.0182	0.00087943
-4.74747	4.16583	1.18722	0.34335	0.09981	0.01569	0.000719533
-4.82828	3.93563	1.09989	0.31169	0.08875	0.01352	0.000588377
-4.90909	3.7168	1.01853	0.2828	0.07887	0.01165	0.000480871
-4.9899	3.50887	0.94277	0.25647	0.07006	0.01002	0.000392801
-5.07071	3.31141	0.87228	0.23249	0.0622	0.00862	0.000320698
-5.15152	3.12399	0.80672	0.21065	0.0552	0.00742	0.000261702
-5.23232	2.94617	0.74579	0.19077	0.04896	0.00638	0.000213458
-5.31313	2.77754	0.68918	0.1727	0.04341	0.00548	0.000174027
-5.39394	2.6177	0.63663	0.15627	0.03847	0.0047	0.000141818
-5.47475	2.46626	0.58785	0.14135	0.03408	0.00404	0.00011552
-5.55556	2.32284	0.54261	0.1278	0.03017	0.00347	9.40592e-05
-5.63636	2.18708	0.50068	0.11551	0.02671	0.00297	7.65544e-05
-5.71717	2.05862	0.46181	0.10436	0.02363	0.00255	6.22828e-05
-5.79798	1.93712	0.42582	0.09425	0.0209	0.00218	5.06521e-05
-5.87879	1.82225	0.3925	0.08509	0.01848	0.00187	4.11784e-05
-5.9596	1.7137	0.36167	0.07679	0.01633	0.0016	3.34645e-05
-6.0404	1.61115	0.33315	0.06928	0.01443	0.00137	2.71861e-05
-6.12121	1.51431	0.30678	0.06248	0.01274	0.00117	2.20781e-05
-6.20202	1.4229	0.28241	0.05633	0.01125	0.001	1.79239e-05
-6.28283	1.33664	0.2599	0.05077	0.00993	0.000859232	1.45467e-05
-6.36364	1.25528	0.23911	0.04575	0.00876	0.000734662	1.18021e-05
-6.44444	1.17857	0.21993	0.04121	0.00773	0.000627963	9.5724e-06
-6.52525	1.10626	0.20222	0.03711	0.00682	0.000536599	7.76169e-06
-6.60606	1.03813	0.18589	0.03341	0.00601	0.000458396	6.29164e-06
-6.68687	0.97395	0.17083	0.03007	0.0053	0.00039148	5.09861e-06
-6.76768	0.91352	0.15695	0.02705	0.00467	0.00033424	4.13064e-06
-6.84848	0.85663	0.14416	0.02433	0.00411	0.000285294	3.34557e-06
-6.92929	0.8031	0.13238	0.02188	0.00362	0.000243451	2.70898e-06
-7.0101	0.75275	0.12153	0.01967	0.00319	0.000207693	2.19298e-06
-7.09091	0.70539	0.11155	0.01768	0.0028	0.000177143	1.77482e-06
-7.17172	0.66086	0.10236	0.01589	0.00247	0.00015105	1.43605e-06
-7.25253	0.61902	0.09391	0.01428	0.00217	0.00012877	1.16166e-06
-7.33333	0.5797	0.08613	0.01282	0.00191	0.000109751	9.39488e-07
-7.41414	0.54277	0.07898	0.01151	0.00168	9.352e-05	7.59636e-07
-7.49495	0.50808	0.07241	0.01034	0.00148	7.96718e-05	6.14077e-07
-7.57576	0.47552	0.06637	0.00928	0.0013	6.78596e-05	4.96303e-07
-7.65657	0.44495	0.06083	0.00833	0.00114	5.77868e-05	4.01033e-07
-7.73737	0.41628	0.05573	0.00747	0.001	4.91988e-05	3.23984e-07
-7.81818	0.38937	0.05105	0.0067	0.000880088	4.18789e-05	2.61687e-07
-7.89899	0.36414	0.04676	0.00601	0.000772941	3.56408e-05	2.11326e-07
-7.9798	0.34048	0.04282	0.00539	0.000678716	3.03263e-05	1.70625e-07
-8.06061	0.3183	0.0392	0.00483	0.000595862	2.57993e-05	1.37736e-07
-8.14141	0.29752	0.03588	0.00433	0.000523029	2.19442e-05	1.11167e-07
-8.22222	0.27804	0.03284	0.00388	0.000459015	1.86617e-05	8.9707e-08
-8.30303	0.25979	0.03005	0.00348	0.000402765	1.58674e-05	7.23767e-08
-8.38384	0.24271	0.02749	0.00312	0.000353347	1.34892e-05	5.83843e-08
-8.46465	0.22671	0.02515	0.00279	0.00030994	1.14655e-05	4.70892e-08
-8.54545	0.21173	0.023	0.0025	0.000271821	9.74383e-06	3.7973e-08
-8.62626	0.19771	0.02103	0.00224	0.000238352	8.27931e-06	3.06166e-08
-8.70707	0.18459	0.01923	0.002	0.00020897	7.03383e-06	2.46815e-08
-8.78788	0.17231	0.01758	0.00179	0.000183182	5.97479e-06	1.98938e-08
-8.86869	0.16083	0.01607	0.00161	0.000160552	5.07442e-06	1.60324e-08
-8.94949	0.15009	0.01468	0.00144	0.000140697	4.30908e-06	1.29186e-08
-9.0303	0.14005	0.01342	0.00129	0.000123279	3.65863e-06	1.0408e-08
-9.11111	0.13066	0.01226	0.00115	0.000108002	3.10594e-06	8.38413e-09
-9.19192	0.12188	0.0112	0.00103	9.46056e-05	2.63637e-06	6.75288e-09
-9.27273	0.11368	0.01023	0.000920573	8.28583e-05	2.23748e-06	5.43827e-09
-9.35354	0.10602	0.00934	0.000823255	7.25605e-05	1.89868e-06	4.37897e-09
-9.43434	0.09886	0.00853	0.000736128	6.35344e-05	1.61098e-06	3.52555e-09
-9.51515	0.09217	0.00779	0.000658137	5.56235e-05	1.36669e-06	2.83808e-09
-9.59596	0.08592	0.00711	0.000588336	4.86914e-05	1.1593e-06	2.28437e-09
-9.67677	0.08009	0.00649	0.00052587	4.26179e-05	9.83255e-07	1.83847e-09
-9.75758	0.07464	0.00592	0.00046998	3.72976e-05	8.33841e-07	1.47942e-09
-9.83838	0.06956	0.0054	0.000419979	3.26374e-05	7.07049e-07	1.19035e-09
-9.91919	0.06481	0.00493	0.000375253	2.85562e-05	5.99466e-07	9.57643e-10
-10	0.06039	0.0045	0.000335252	2.49824e-05	5.08192e-07	7.70351e-10

## Sheet: Figure 3b
bars
C:C	relative units
F*	0.08561
I	0.3522
U	0.56218
C:T
F*	0.40625
I	0.15191
U	0.44184
C:A
F*	0.77003
I	0.05884
U	0.17113
Traces:
C:C					C:T					C:A
time	trace	idealised trace			time	trace	idealised trace			time	trace	idealised trace
2130.1	0.23235	0.21307			4810.02	0.16922	0.18378			14310.1	0.36751	0.36779
2130.24	0.23028	0.21307			4810.15	0.11579	0.18378			14310.2	0.39376	0.36779
2130.37	0.1776	0.21307			4810.29	0.16115	0.18378			14310.4	0.33311	0.36779
2130.5	0.23515	0.21307			4810.42	0.16909	0.18378			14310.5	0.36514	0.36779
2130.64	0.18828	0.21307			4810.55	0.1687	0.18378			14310.6	0.336	0.36779
2130.77	0.23375	0.21307			4810.69	0.2051	0.18378			14310.8	0.35692	0.36779
2130.9	0.24586	0.21307			4810.82	0.15867	0.18378			14310.9	0.40576	0.36779
2131.04	0.26147	0.21307			4810.95	0.17733	0.18378			14311	0.299	0.36779
2131.17	0.20473	0.21307			4811.09	0.23027	0.18378			14311.2	0.35084	0.36779
2131.3	0.20281	0.21307			4811.22	0.15697	0.18378			14311.3	0.38395	0.36779
2131.44	0.23162	0.21307			4811.35	0.22712	0.18378			14311.4	0.42761	0.36779
2131.57	0.22754	0.21307			4811.49	0.16812	0.18378			14311.6	0.38888	0.36779
2131.7	0.22893	0.21307			4811.62	0.17212	0.18378			14311.7	0.36831	0.36779
2131.84	0.23553	0.21307			4811.75	0.18169	0.18378			14311.8	0.32956	0.36779
2131.97	0.20207	0.21307			4811.89	0.2129	0.18378			14312	0.39082	0.36779
2132.1	0.19885	0.21307			4812.02	0.22949	0.18378			14312.1	0.40685	0.36779
2132.24	0.19608	0.21307			4812.15	0.17243	0.18378			14312.2	0.41977	0.36779
2132.37	0.18913	0.21307			4812.29	0.19009	0.18378			14312.4	0.34817	0.36779
2132.5	0.12086	0.21307			4812.42	0.13468	0.18378			14312.5	0.35413	0.36779
2132.64	0.2222	0.21307			4812.55	0.16375	0.18378			14312.6	0.35864	0.36779
2132.77	0.24899	0.21307			4812.69	0.14803	0.18378			14312.8	0.34887	0.36779
2132.9	0.1951	0.21307			4812.82	0.23345	0.18378			14312.9	0.32599	0.36779
2133.04	0.21195	0.21307			4812.95	0.25711	0.18378			14313	0.39172	0.36779
2133.17	0.22381	0.21307			4813.09	0.16196	0.18378			14313.2	0.32521	0.36779
2133.3	0.22015	0.21307			4813.22	0.17588	0.18378			14313.3	0.37524	0.36779
2133.44	0.1703	0.21307			4813.35	0.19548	0.18378			14313.4	0.4342	0.36779
2133.57	0.21636	0.21307			4813.49	0.20646	0.18378			14313.6	0.41836	0.36779
2133.7	0.21865	0.21307			4813.62	0.22787	0.18378			14313.7	0.3408	0.36779
2133.84	0.23111	0.21307			4813.75	0.24701	0.18378			14313.8	0.34752	0.36779
2133.97	0.22332	0.21307			4813.89	0.18364	0.18378			14314	0.39422	0.36779
2134.1	0.20697	0.21307			4814.02	0.19418	0.18378			14314.1	0.3792	0.36779
2134.24	0.20235	0.21307			4814.15	0.18234	0.18378			14314.2	0.38196	0.36779
2134.37	0.1994	0.21307			4814.29	0.19164	0.18378			14314.4	0.43136	0.36779
2134.5	0.2168	0.21307			4814.42	0.18894	0.18378			14314.5	0.38027	0.36779
2134.64	0.21857	0.21307			4814.55	0.20479	0.18378			14314.6	0.39782	0.36779
2134.77	0.19942	0.21307			4814.69	0.21211	0.18378			14314.8	0.3353	0.36779
2134.9	0.18509	0.21307			4814.82	0.24396	0.18378			14314.9	0.41543	0.36779
2135.04	0.17178	0.21307			4814.95	0.21239	0.18378			14315	0.43409	0.36779
2135.17	0.24191	0.21307			4815.09	0.19453	0.18378			14315.2	0.37045	0.36779
2135.3	0.20397	0.21307			4815.22	0.21085	0.18378			14315.3	0.34858	0.36779
2135.44	0.22303	0.21307			4815.35	0.16608	0.18378			14315.4	0.3813	0.36779
2135.57	0.20753	0.21307			4815.49	0.17941	0.18378			14315.6	0.36765	0.36779
2135.7	0.17652	0.21307			4815.62	0.21788	0.18378			14315.7	0.24788	0.31412
2135.84	0.21097	0.21307			4815.75	0.18577	0.18378			14315.8	0.34152	0.36779
2135.97	0.22435	0.21307			4815.89	0.15706	0.18378			14316	0.3551	0.36779
2136.1	0.17967	0.21307			4816.02	0.21412	0.18378			14316.1	0.36023	0.36779
2136.24	0.21732	0.21307			4816.15	0.18279	0.18378			14316.2	0.35108	0.36779
2136.37	0.23167	0.21307			4816.29	0.23603	0.18378			14316.4	0.39873	0.36779
2136.5	0.22638	0.21307			4816.42	0.19845	0.18378			14316.5	0.35445	0.36779
2136.64	0.20548	0.21307			4816.55	0.14702	0.18378			14316.6	0.38742	0.36779
2136.77	0.22849	0.21307			4816.69	0.18264	0.18378			14316.8	0.40916	0.36779
2136.9	0.18836	0.21307			4816.82	0.23185	0.18378			14316.9	0.3868	0.36779
2137.04	0.24102	0.21307			4816.95	0.17745	0.18378			14317	0.43181	0.36779
2137.17	0.19343	0.21307			4817.09	0.20128	0.18378			14317.2	0.37068	0.36779
2137.3	0.18201	0.21307			4817.22	0.21914	0.18378			14317.3	0.34363	0.36779
2137.44	0.2208	0.21307			4817.35	0.15565	0.18378			14317.4	0.40066	0.36779
2137.57	0.21493	0.21307			4817.49	0.19946	0.18378			14317.6	0.417	0.36779
2137.7	0.24238	0.21307			4817.62	0.17941	0.18378			14317.7	0.39298	0.36779
2137.84	0.23817	0.21307			4817.75	0.20213	0.18378			14317.8	0.41878	0.36779
2137.97	0.16109	0.21307			4817.89	0.21269	0.18378			14318	0.41405	0.36779
2138.1	0.16368	0.21307			4818.02	0.17345	0.18378			14318.1	0.35596	0.36779
2138.24	0.2317	0.21307			4818.15	0.17182	0.18378			14318.2	0.40901	0.36779
2138.37	0.18541	0.21307			4818.29	0.17792	0.18378			14318.4	0.38726	0.36779
2138.5	0.21171	0.21307			4818.42	0.18353	0.18378			14318.5	0.32206	0.36779
2138.64	0.18091	0.21307			4818.55	0.23485	0.18378			14318.6	0.38515	0.36779
2138.77	0.23244	0.21307			4818.69	0.18177	0.18378			14318.8	0.35985	0.36779
2138.9	0.22605	0.21307			4818.82	0.19302	0.18378			14318.9	0.34335	0.36779
2139.04	0.19881	0.21307			4818.95	0.22432	0.18378			14319	0.38795	0.36779
2139.17	0.22534	0.21307			4819.09	0.15887	0.18378			14319.2	0.38119	0.36779
2139.3	0.22219	0.21307			4819.22	0.1919	0.18378			14319.3	0.39823	0.36779
2139.44	0.22774	0.21307			4819.35	0.20284	0.18378			14319.4	0.42396	0.36779
2139.57	0.24141	0.21307			4819.49	0.17453	0.18378			14319.6	0.42922	0.36779
2139.7	0.3294	0.29427			4819.62	0.20133	0.18378			14319.7	0.41068	0.36779
2139.84	0.26748	0.29427			4819.75	0.18328	0.18378			14319.8	0.36477	0.36779
2139.97	0.24804	0.29427			4819.89	0.16281	0.18378			14320	0.38762	0.36779
2140.1	0.27934	0.29427			4820.02	0.16672	0.18378			14320.1	0.34957	0.36779
2140.24	0.34818	0.29427			4820.15	0.20184	0.18378			14320.2	0.38899	0.36779
2140.37	0.27101	0.29427			4820.29	0.18125	0.18378			14320.4	0.38627	0.36779
2140.5	0.31702	0.29427			4820.42	0.17728	0.18378			14320.5	0.3373	0.36779
2140.64	0.26428	0.29427			4820.55	0.14587	0.18378			14320.6	0.41265	0.36779
2140.77	0.27561	0.29427			4820.69	0.17314	0.18378			14320.8	0.36975	0.36779
2140.9	0.30913	0.29427			4820.82	0.1887	0.18378			14320.9	0.3596	0.36779
2141.04	0.27831	0.29427			4820.95	0.18348	0.18378			14321	0.41765	0.36779
2141.17	0.25078	0.29427			4821.09	0.17057	0.18378			14321.2	0.3374	0.36779
2141.3	0.26946	0.29427			4821.22	0.1982	0.18378			14321.3	0.34621	0.36779
2141.44	0.29347	0.29427			4821.35	0.20093	0.18378			14321.4	0.3868	0.36779
2141.57	0.30319	0.29427			4821.49	0.16259	0.18378			14321.6	0.36781	0.36779
2141.7	0.27698	0.29427			4821.62	0.19808	0.18378			14321.7	0.37629	0.36779
2141.84	0.32103	0.29427			4821.75	0.15795	0.18378			14321.8	0.37575	0.36779
2141.97	0.23842	0.29427			4821.89	0.18363	0.18378			14322	0.36119	0.36779
2142.1	0.2721	0.29427			4822.02	0.2076	0.18378			14322.1	0.35028	0.36779
2142.24	0.30816	0.29427			4822.15	0.20209	0.18378			14322.2	0.36065	0.36779
2142.37	0.23468	0.29427			4822.29	0.20178	0.18378			14322.4	0.34517	0.36779
2142.5	0.24623	0.29427			4822.42	0.19467	0.18378			14322.5	0.40272	0.36779
2142.64	0.27272	0.29427			4822.55	0.18741	0.18378			14322.6	0.40656	0.36779
2142.77	0.25256	0.29427			4822.69	0.14808	0.18378			14322.8	0.34175	0.36779
2142.9	0.28587	0.29427			4822.82	0.19861	0.18378			14322.9	0.37139	0.36779
2143.04	0.31625	0.29427			4822.95	0.16769	0.18378			14323	0.37259	0.36779
2143.17	0.31421	0.29427			4823.09	0.22445	0.18378			14323.2	0.33243	0.36779
2143.3	0.30299	0.29427			4823.22	0.2078	0.18378			14323.3	0.32355	0.31412
2143.44	0.30128	0.29427			4823.35	0.21108	0.18378			14323.4	0.23461	0.31412
2143.57	0.3022	0.29427			4823.49	0.16847	0.18378			14323.6	0.26891	0.31412
2143.7	0.31816	0.29427			4823.62	0.19889	0.18378			14323.7	0.39896	0.36779
2143.84	0.30638	0.29427			4823.75	0.14547	0.18378			14323.8	0.34738	0.36779
2143.97	0.27255	0.29427			4823.89	0.1838	0.18378			14324	0.41543	0.36779
2144.1	0.31649	0.29427			4824.02	0.2555	0.18378			14324.1	0.35677	0.36779
2144.24	0.29704	0.29427			4824.15	0.16452	0.18378			14324.2	0.33419	0.36779
2144.37	0.31763	0.29427			4824.29	0.18025	0.18378			14324.4	0.3506	0.36779
2144.5	0.36968	0.36744			4824.42	0.19449	0.18378			14324.5	0.39817	0.36779
2144.64	0.36247	0.36744			4824.55	0.19915	0.18378			14324.6	0.37855	0.36779
2144.77	0.40202	0.36744			4824.69	0.20104	0.18378			14324.8	0.38587	0.36779
2144.9	0.37282	0.36744			4824.82	0.18506	0.18378			14324.9	0.34486	0.36779
2145.04	0.40582	0.36744			4824.95	0.1773	0.18378			14325	0.35598	0.36779
2145.17	0.35183	0.36744			4825.09	0.20936	0.18378			14325.2	0.38898	0.36779
2145.3	0.37877	0.36744			4825.22	0.16695	0.18378			14325.3	0.35236	0.36779
2145.44	0.29496	0.29427			4825.35	0.22622	0.26675			14325.4	0.31094	0.36779
2145.57	0.23524	0.29427			4825.49	0.24019	0.26675			14325.6	0.36672	0.36779
2145.7	0.32054	0.29427			4825.62	0.26037	0.26675			14325.7	0.36083	0.36779
2145.84	0.26144	0.29427			4825.75	0.29076	0.26675			14325.8	0.369	0.36779
2145.97	0.38688	0.36744			4825.89	0.36007	0.32431			14326	0.3418	0.36779
2146.1	0.37397	0.36744			4826.02	0.33286	0.32431			14326.1	0.37402	0.36779
2146.24	0.35893	0.36744			4826.15	0.30503	0.32431			14326.2	0.40576	0.36779
2146.37	0.2654	0.29427			4826.29	0.35856	0.32431			14326.4	0.36661	0.36779
2146.5	0.28222	0.29427			4826.42	0.30297	0.32431			14326.5	0.38559	0.36779
2146.64	0.32208	0.29427			4826.55	0.30296	0.32431			14326.6	0.34566	0.36779
2146.77	0.31371	0.29427			4826.69	0.33043	0.32431			14326.8	0.3657	0.36779
2146.9	0.31587	0.29427			4826.82	0.32972	0.32431			14326.9	0.35165	0.36779
2147.04	0.25345	0.29427			4826.95	0.32824	0.32431			14327	0.37176	0.36779
2147.17	0.25105	0.29427			4827.09	0.20544	0.26675			14327.2	0.2862	0.31412
2147.3	0.2941	0.29427			4827.22	0.22017	0.26675			14327.3	0.40824	0.36779
2147.44	0.29062	0.29427			4827.35	0.29859	0.32431			14327.4	0.41014	0.36779
2147.57	0.25848	0.29427			4827.49	0.31946	0.32431			14327.6	0.36313	0.36779
2147.7	0.27915	0.29427			4827.62	0.32837	0.32431			14327.7	0.41437	0.36779
2147.84	0.32832	0.29427			4827.75	0.245	0.26675			14327.8	0.34837	0.36779
2147.97	0.28213	0.29427			4827.89	0.31183	0.32431			14328	0.38108	0.36779
2148.1	0.30844	0.29427			4828.02	0.28285	0.32431			14328.1	0.33698	0.36779
2148.24	0.2886	0.29427			4828.15	0.30665	0.32431			14328.2	0.31727	0.36779
2148.37	0.3267	0.29427			4828.29	0.34574	0.32431			14328.4	0.39208	0.36779
2148.5	0.29003	0.29427			4828.42	0.32809	0.32431			14328.5	0.3209	0.36779
2148.64	0.34787	0.29427			4828.55	0.30942	0.32431			14328.6	0.32545	0.36779
2148.77	0.28012	0.29427			4828.69	0.24764	0.26675			14328.8	0.41591	0.36779
2148.9	0.30408	0.29427			4828.82	0.26929	0.26675			14328.9	0.28523	0.31412
2149.04	0.37438	0.36744			4828.95	0.30269	0.26675			14329	0.3232	0.31412
2149.17	0.38342	0.36744			4829.09	0.28597	0.26675			14329.2	0.2947	0.31412
2149.3	0.42781	0.36744			4829.22	0.28714	0.26675			14329.3	0.40003	0.36779
2149.44	0.36228	0.36744			4829.35	0.26541	0.26675			14329.4	0.3842	0.36779
2149.57	0.2868	0.29427			4829.49	0.25357	0.26675			14329.6	0.35115	0.36779
2149.7	0.25365	0.29427			4829.62	0.31295	0.32431			14329.7	0.39889	0.36779
2149.84	0.20323	0.29427			4829.75	0.2858	0.32431			14329.8	0.28175	0.31412
2149.97	0.32621	0.29427			4829.89	0.35458	0.32431			14330	0.39462	0.36779
2150.1	0.31164	0.29427			4830.02	0.33309	0.32431			14330.1	0.37623	0.36779
2150.24	0.27896	0.29427			4830.15	0.30847	0.32431			14330.2	0.30554	0.36779
2150.37	0.30443	0.29427			4830.29	0.36296	0.32431			14330.4	0.35132	0.36779
2150.5	0.25884	0.29427			4830.42	0.26753	0.26675			14330.5	0.33199	0.36779
2150.64	0.29052	0.29427			4830.55	0.23975	0.26675			14330.6	0.38478	0.36779
2150.77	0.27582	0.29427			4830.69	0.23613	0.26675			14330.8	0.39087	0.36779
2150.9	0.33414	0.29427			4830.82	0.28665	0.26675			14330.9	0.34641	0.36779
2151.04	0.29456	0.29427			4830.95	0.31287	0.26675			14331	0.43361	0.36779
2151.17	0.32438	0.29427			4831.09	0.28432	0.26675			14331.2	0.41089	0.36779
2151.3	0.31407	0.29427			4831.22	0.27046	0.26675			14331.3	0.40638	0.36779
2151.44	0.28267	0.29427			4831.35	0.24293	0.26675			14331.4	0.33809	0.36779
2151.57	0.28428	0.29427			4831.49	0.29019	0.26675			14331.6	0.33775	0.36779
2151.7	0.30338	0.29427			4831.62	0.35732	0.32431			14331.7	0.37661	0.36779
2151.84	0.29193	0.29427			4831.75	0.33966	0.32431			14331.8	0.37802	0.36779
2151.97	0.2822	0.29427			4831.89	0.29168	0.32431			14332	0.37283	0.36779
2152.1	0.27901	0.29427			4832.02	0.349	0.32431			14332.1	0.41314	0.36779
2152.24	0.28743	0.29427			4832.15	0.34757	0.32431			14332.2	0.33594	0.36779
2152.37	0.32605	0.29427			4832.29	0.35056	0.32431			14332.4	0.36536	0.36779
2152.5	0.29427	0.29427			4832.42	0.31343	0.32431			14332.5	0.39751	0.36779
2152.64	0.31465	0.29427			4832.55	0.27491	0.32431			14332.6	0.34767	0.36779
2152.77	0.34335	0.36744			4832.69	0.365	0.32431			14332.8	0.38698	0.36779
2152.9	0.37049	0.36744			4832.82	0.28561	0.32431			14332.9	0.38444	0.36779
2153.04	0.33902	0.36744			4832.95	0.31861	0.32431			14333	0.4087	0.36779
2153.17	0.3426	0.36744			4833.09	0.34098	0.32431			14333.2	0.35467	0.36779
2153.3	0.43038	0.36744			4833.22	0.2884	0.32431			14333.3	0.32729	0.36779
2153.44	0.41567	0.36744			4833.35	0.3501	0.32431			14333.4	0.40857	0.36779
2153.57	0.35796	0.36744			4833.49	0.32341	0.32431			14333.6	0.41399	0.36779
2153.7	0.35857	0.36744			4833.62	0.28845	0.32431			14333.7	0.37051	0.36779
2153.84	0.39268	0.36744			4833.75	0.28232	0.32431			14333.8	0.30518	0.36779
2153.97	0.36124	0.36744			4833.89	0.31488	0.32431			14334	0.38803	0.36779
2154.1	0.42737	0.36744			4834.02	0.31295	0.32431			14334.1	0.37417	0.36779
2154.24	0.35282	0.36744			4834.15	0.27863	0.26675			14334.2	0.34473	0.36779
2154.37	0.35959	0.36744			4834.29	0.24756	0.26675			14334.4	0.39891	0.36779
2154.5	0.40588	0.36744			4834.42	0.3286	0.32431			14334.5	0.39542	0.36779
2154.64	0.38255	0.36744			4834.55	0.28891	0.32431			14334.6	0.33141	0.36779
2154.77	0.37964	0.36744			4834.69	0.31776	0.32431			14334.8	0.3607	0.36779
2154.9	0.37023	0.36744			4834.82	0.34156	0.32431			14334.9	0.40185	0.36779
2155.04	0.25461	0.29427			4834.95	0.29462	0.32431			14335	0.32202	0.36779
2155.17	0.27854	0.29427			4835.09	0.26121	0.32431			14335.2	0.37052	0.36779
2155.3	0.30425	0.29427			4835.22	0.31135	0.32431			14335.3	0.38566	0.36779
2155.44	0.3082	0.29427			4835.35	0.31821	0.32431			14335.4	0.36005	0.36779
2155.57	0.28976	0.29427			4835.49	0.29375	0.26675			14335.6	0.40372	0.36779
2155.7	0.33116	0.29427			4835.62	0.28003	0.26675			14335.7	0.39085	0.36779
2155.84	0.29458	0.29427			4835.75	0.29805	0.26675			14335.8	0.38501	0.36779
2155.97	0.27154	0.29427			4835.89	0.24812	0.26675			14336	0.35212	0.36779
2156.1	0.33411	0.29427			4836.02	0.3629	0.32431			14336.1	0.40455	0.36779
2156.24	0.2787	0.29427			4836.15	0.36437	0.32431			14336.2	0.3849	0.36779
2156.37	0.30061	0.29427			4836.29	0.32159	0.32431			14336.4	0.39087	0.36779
2156.5	0.32169	0.29427			4836.42	0.29536	0.32431			14336.5	0.33608	0.36779
2156.64	0.26247	0.29427			4836.55	0.28243	0.32431			14336.6	0.25654	0.31412
2156.77	0.25698	0.29427			4836.69	0.32676	0.32431			14336.8	0.37504	0.31412
2156.9	0.32254	0.29427			4836.82	0.31112	0.32431			14336.9	0.30024	0.31412
2157.04	0.31579	0.29427			4836.95	0.27922	0.32431			14337	0.24892	0.31412
2157.17	0.31085	0.29427			4837.09	0.31286	0.32431			14337.2	0.32791	0.31412
2157.3	0.33953	0.29427			4837.22	0.31396	0.32431			14337.3	0.40202	0.36779
2157.44	0.30804	0.29427			4837.35	0.37789	0.32431			14337.4	0.35875	0.36779
2157.57	0.36021	0.36744			4837.49	0.31687	0.32431			14337.6	0.39332	0.36779
2157.7	0.35304	0.36744			4837.62	0.353	0.32431			14337.7	0.35428	0.36779
2157.84	0.3718	0.36744			4837.75	0.2556	0.32431			14337.8	0.36043	0.36779
2157.97	0.27844	0.29427			4837.89	0.3222	0.32431			14338	0.40507	0.36779
2158.1	0.26405	0.29427			4838.02	0.29456	0.32431			14338.1	0.37597	0.36779
2158.24	0.31316	0.29427			4838.15	0.32441	0.32431			14338.2	0.38724	0.36779
2158.37	0.28992	0.29427			4838.29	0.33517	0.32431			14338.4	0.37609	0.36779
2158.5	0.30117	0.29427			4838.42	0.32146	0.32431			14338.5	0.38646	0.36779
2158.64	0.2579	0.29427			4838.55	0.3352	0.32431			14338.6	0.39536	0.36779
2158.77	0.25359	0.29427			4838.69	0.34918	0.32431			14338.8	0.35105	0.36779
2158.9	0.27917	0.29427			4838.82	0.2548	0.32431			14338.9	0.34448	0.36779
2159.04	0.29599	0.29427			4838.95	0.32601	0.32431			14339	0.32828	0.36779
2159.17	0.32595	0.29427			4839.09	0.28353	0.32431			14339.2	0.35904	0.36779
2159.3	0.33041	0.29427			4839.22	0.31805	0.32431			14339.3	0.34122	0.36779
2159.44	0.30639	0.29427			4839.35	0.34701	0.32431			14339.4	0.34772	0.36779
2159.57	0.2998	0.29427			4839.49	0.366	0.32431			14339.6	0.38632	0.36779
2159.7	0.29162	0.29427			4839.62	0.34381	0.32431			14339.7	0.39797	0.36779
2159.84	0.34635	0.29427			4839.75	0.3208	0.32431			14339.8	0.43741	0.36779
2159.97	0.28951	0.29427			4839.89	0.2832	0.32431			14340	0.36718	0.36779
2160.1	0.24627	0.29427			4840.02	0.3235	0.32431			14340.1	0.30198	0.36779
2160.24	0.31537	0.29427			4840.15	0.32558	0.32431			14340.2	0.39742	0.36779
2160.37	0.25814	0.29427			4840.29	0.32463	0.32431			14340.4	0.31401	0.36779
2160.5	0.29912	0.29427			4840.42	0.3343	0.32431			14340.5	0.39747	0.36779
2160.64	0.33521	0.29427			4840.55	0.31521	0.32431			14340.6	0.25462	0.31412
2160.77	0.28341	0.29427			4840.69	0.20522	0.26675			14340.8	0.32662	0.31412
2160.9	0.29221	0.29427			4840.82	0.25318	0.26675			14340.9	0.34971	0.36779
2161.04	0.26249	0.29427			4840.95	0.30621	0.26675			14341	0.35641	0.36779
2161.17	0.31965	0.29427			4841.09	0.26458	0.26675			14341.2	0.4042	0.36779
2161.3	0.33327	0.29427			4841.22	0.34804	0.32431			14341.3	0.38084	0.36779
2161.44	0.23892	0.29427			4841.35	0.32575	0.32431			14341.4	0.42839	0.36779
2161.57	0.27199	0.29427			4841.49	0.29754	0.32431			14341.6	0.32711	0.36779
2161.7	0.31722	0.29427			4841.62	0.28044	0.32431			14341.7	0.36317	0.36779
2161.84	0.30833	0.29427			4841.75	0.32502	0.32431			14341.8	0.30143	0.36779
2161.97	0.30081	0.29427			4841.89	0.38116	0.32431			14342	0.35758	0.36779
2162.1	0.29226	0.29427			4842.02	0.36069	0.32431			14342.1	0.38966	0.36779
2162.24	0.27652	0.29427			4842.15	0.34696	0.32431			14342.2	0.35352	0.36779
2162.37	0.30482	0.29427			4842.29	0.31	0.32431			14342.4	0.33759	0.36779
2162.5	0.28869	0.29427			4842.42	0.30801	0.32431			14342.5	0.36724	0.36779
2162.64	0.30636	0.29427			4842.55	0.27183	0.26675			14342.6	0.34198	0.36779
2162.77	0.30901	0.29427			4842.69	0.27392	0.26675			14342.8	0.31411	0.31412
2162.9	0.33429	0.36744			4842.82	0.30941	0.32431			14342.9	0.33947	0.31412
2163.04	0.37209	0.36744			4842.95	0.35059	0.32431			14343	0.31842	0.31412
2163.17	0.30991	0.36744			4843.09	0.34247	0.32431			14343.2	0.30539	0.31412
2163.3	0.39298	0.36744			4843.22	0.32232	0.32431			14343.3	0.39301	0.36779
2163.44	0.42464	0.36744			4843.35	0.32529	0.32431			14343.4	0.34749	0.36779
2163.57	0.35424	0.36744			4843.49	0.30098	0.32431			14343.6	0.39718	0.36779
2163.7	0.33835	0.36744			4843.62	0.29133	0.32431			14343.7	0.30567	0.36779
2163.84	0.42051	0.36744			4843.75	0.33401	0.32431			14343.8	0.35798	0.36779
2163.97	0.40963	0.36744			4843.89	0.31034	0.32431			14344	0.32863	0.36779
2164.1	0.37532	0.36744			4844.02	0.35527	0.32431			14344.1	0.41414	0.36779
2164.24	0.41978	0.36744			4844.15	0.32505	0.32431			14344.2	0.40014	0.36779
2164.37	0.35909	0.36744			4844.29	0.34921	0.32431			14344.4	0.39117	0.36779
2164.5	0.39858	0.36744			4844.42	0.32175	0.32431			14344.5	0.39206	0.36779
2164.64	0.27829	0.29427			4844.55	0.34255	0.32431			14344.6	0.3634	0.36779
2164.77	0.27334	0.29427			4844.69	0.3672	0.32431			14344.8	0.37041	0.36779
2164.9	0.33832	0.29427			4844.82	0.34222	0.32431			14344.9	0.38105	0.36779
2165.04	0.29993	0.29427			4844.95	0.3477	0.32431			14345	0.39828	0.36779
2165.17	0.27321	0.29427			4845.09	0.31046	0.32431			14345.2	0.37985	0.36779
2165.3	0.31232	0.29427			4845.22	0.33679	0.32431			14345.3	0.4052	0.36779
2165.44	0.29481	0.29427			4845.35	0.34029	0.32431			14345.4	0.34235	0.36779
2165.57	0.31696	0.29427			4845.49	0.33513	0.32431			14345.6	0.33696	0.36779
2165.7	0.33455	0.29427			4845.62	0.3211	0.32431			14345.7	0.37965	0.36779
2165.84	0.29392	0.29427			4845.75	0.2627	0.26675			14345.8	0.32214	0.36779
2165.97	0.32022	0.29427			4845.89	0.26468	0.26675			14346	0.32782	0.36779
2166.1	0.27857	0.29427			4846.02	0.24896	0.26675			14346.1	0.38631	0.36779
2166.24	0.30435	0.29427			4846.15	0.25083	0.26675			14346.2	0.34338	0.36779
2166.37	0.29662	0.29427			4846.29	0.22894	0.26675			14346.4	0.40845	0.36779
2166.5	0.27945	0.29427			4846.42	0.34624	0.32431			14346.5	0.3357	0.36779
2166.64	0.29452	0.29427			4846.55	0.30826	0.32431			14346.6	0.35003	0.36779
2166.77	0.31171	0.29427			4846.69	0.31783	0.32431			14346.8	0.35474	0.36779
2166.9	0.24843	0.29427			4846.82	0.3465	0.32431			14346.9	0.42262	0.36779
2167.04	0.32472	0.29427			4846.95	0.32032	0.32431			14347	0.35145	0.36779
2167.17	0.31111	0.29427			4847.09	0.29176	0.26675			14347.2	0.35286	0.36779
2167.3	0.27065	0.29427			4847.22	0.25608	0.26675			14347.3	0.32717	0.36779
2167.44	0.28257	0.29427			4847.35	0.25811	0.26675			14347.4	0.30315	0.36779
2167.57	0.31991	0.29427			4847.49	0.34443	0.32431			14347.6	0.36846	0.36779
2167.7	0.32222	0.29427			4847.62	0.3349	0.32431			14347.7	0.35153	0.36779
2167.84	0.37019	0.29427			4847.75	0.32326	0.32431			14347.8	0.31551	0.36779
2167.97	0.34272	0.29427			4847.89	0.26448	0.26675			14348	0.33776	0.36779
2168.1	0.32145	0.29427			4848.02	0.26766	0.26675			14348.1	0.3661	0.36779
2168.24	0.2707	0.29427			4848.15	0.26769	0.26675			14348.2	0.34821	0.36779
2168.37	0.25783	0.29427			4848.29	0.30461	0.26675			14348.4	0.34064	0.36779
2168.5	0.31103	0.29427			4848.42	0.28795	0.26675			14348.5	0.35831	0.36779
2168.64	0.25432	0.29427			4848.55	0.29632	0.26675			14348.6	0.30656	0.36779
2168.77	0.28518	0.29427			4848.69	0.24732	0.26675			14348.8	0.37328	0.36779
2168.9	0.29448	0.29427			4848.82	0.3103	0.32431			14348.9	0.39298	0.36779
2169.04	0.31504	0.29427			4848.95	0.31338	0.32431			14349	0.36587	0.36779
2169.17	0.32445	0.29427			4849.09	0.30073	0.32431			14349.2	0.41096	0.36779
2169.3	0.33497	0.29427			4849.22	0.34643	0.32431			14349.3	0.33908	0.36779
2169.44	0.31882	0.29427			4849.35	0.32358	0.32431			14349.4	0.38959	0.36779
2169.57	0.32636	0.29427			4849.49	0.28057	0.32431			14349.6	0.37208	0.36779
2169.7	0.30783	0.29427			4849.62	0.30364	0.32431			14349.7	0.36368	0.36779
2169.84	0.28633	0.29427			4849.75	0.34517	0.32431			14349.8	0.33598	0.36779
2169.97	0.36201	0.36744			4849.89	0.27026	0.32431			14350	0.35751	0.36779
2170.1	0.34443	0.36744			4850.02	0.34919	0.32431			14350.1	0.39323	0.36779
2170.24	0.40653	0.36744			4850.15	0.32259	0.32431			14350.2	0.37121	0.36779
2170.37	0.37183	0.36744			4850.29	0.32048	0.32431			14350.4	0.38529	0.36779
2170.5	0.40707	0.36744			4850.42	0.31359	0.32431			14350.5	0.4022	0.36779
2170.64	0.34735	0.36744			4850.55	0.25598	0.26675			14350.6	0.40648	0.36779
2170.77	0.35327	0.36744			4850.69	0.30558	0.26675			14350.8	0.38065	0.36779
2170.9	0.28517	0.29427			4850.82	0.31819	0.26675			14350.9	0.33459	0.36779
2171.04	0.28943	0.29427			4850.95	0.28036	0.26675			14351	0.37147	0.36779
2171.17	0.33448	0.29427			4851.09	0.31286	0.26675			14351.2	0.37813	0.36779
2171.3	0.27924	0.29427			4851.22	0.25183	0.26675			14351.3	0.38901	0.36779
2171.44	0.35181	0.29427			4851.35	0.31505	0.26675			14351.4	0.35103	0.36779
2171.57	0.31934	0.29427			4851.49	0.2938	0.26675			14351.6	0.35762	0.36779
2171.7	0.26223	0.29427			4851.62	0.26082	0.26675			14351.7	0.40499	0.36779
2171.84	0.38327	0.36744			4851.75	0.27265	0.26675			14351.8	0.35988	0.36779
2171.97	0.37687	0.36744			4851.89	0.26373	0.26675			14352	0.38223	0.36779
2172.1	0.32616	0.29427			4852.02	0.2368	0.26675			14352.1	0.41051	0.36779
2172.24	0.3372	0.29427			4852.15	0.33894	0.32431			14352.2	0.32715	0.36779
2172.37	0.3178	0.29427			4852.29	0.32442	0.32431			14352.4	0.39099	0.36779
2172.5	0.34029	0.29427			4852.42	0.27077	0.32431			14352.5	0.35147	0.36779
2172.64	0.27325	0.29427			4852.55	0.31118	0.32431			14352.6	0.37546	0.36779
2172.77	0.30818	0.29427			4852.69	0.33358	0.32431			14352.8	0.33918	0.36779
2172.9	0.30006	0.29427			4852.82	0.33548	0.32431			14352.9	0.3615	0.36779
2173.04	0.27394	0.29427			4852.95	0.36462	0.32431			14353	0.36075	0.36779
2173.17	0.24047	0.29427			4853.09	0.34583	0.32431			14353.2	0.37404	0.36779
2173.3	0.21067	0.29427			4853.22	0.26549	0.32431			14353.3	0.351	0.36779
2173.44	0.26734	0.29427			4853.35	0.2848	0.32431			14353.4	0.35044	0.36779
2173.57	0.2718	0.29427			4853.49	0.30996	0.32431			14353.6	0.34485	0.36779
2173.7	0.25144	0.29427			4853.62	0.34218	0.32431			14353.7	0.39128	0.36779
2173.84	0.30989	0.29427			4853.75	0.31959	0.32431			14353.8	0.35937	0.36779
2173.97	0.29031	0.29427			4853.89	0.28447	0.32431			14354	0.35523	0.36779
2174.1	0.33154	0.29427			4854.02	0.3227	0.32431			14354.1	0.3851	0.36779
2174.24	0.28018	0.29427			4854.15	0.2918	0.26675			14354.2	0.34222	0.36779
2174.37	0.25452	0.29427			4854.29	0.22918	0.26675			14354.4	0.37897	0.36779
2174.5	0.27489	0.29427			4854.42	0.2365	0.26675			14354.5	0.38364	0.36779
2174.64	0.33289	0.29427			4854.55	0.29328	0.26675			14354.6	0.36406	0.36779
2174.77	0.31233	0.29427			4854.69	0.35326	0.32431			14354.8	0.31434	0.36779
2174.9	0.26995	0.29427			4854.82	0.32899	0.32431			14354.9	0.34517	0.36779
2175.04	0.27691	0.29427			4854.95	0.31062	0.32431			14355	0.35048	0.36779
2175.17	0.27205	0.29427			4855.09	0.31158	0.32431			14355.2	0.39175	0.36779
2175.3	0.22517	0.29427			4855.22	0.32853	0.32431			14355.3	0.37328	0.36779
2175.44	0.33219	0.29427			4855.35	0.33185	0.32431			14355.4	0.35444	0.36779
2175.57	0.28793	0.29427			4855.49	0.3429	0.32431			14355.6	0.3393	0.36779
2175.7	0.33391	0.29427			4855.62	0.30958	0.32431			14355.7	0.38261	0.36779
2175.84	0.30783	0.29427			4855.75	0.33981	0.32431			14355.8	0.39178	0.36779
2175.97	0.27826	0.29427			4855.89	0.3414	0.32431			14356	0.36662	0.36779
2176.1	0.34416	0.29427			4856.02	0.29201	0.26675			14356.1	0.3806	0.36779
2176.24	0.25519	0.29427			4856.15	0.25802	0.26675			14356.2	0.4042	0.36779
2176.37	0.29288	0.29427			4856.29	0.21374	0.26675			14356.4	0.33984	0.36779
2176.5	0.28191	0.29427			4856.42	0.27276	0.26675			14356.5	0.28231	0.31412
2176.64	0.32223	0.29427			4856.55	0.26069	0.26675			14356.6	0.26421	0.31412
2176.77	0.27735	0.29427			4856.69	0.29314	0.26675			14356.8	0.36607	0.36779
2176.9	0.2872	0.29427			4856.82	0.27471	0.26675			14356.9	0.39547	0.36779
2177.04	0.2971	0.29427			4856.95	0.3339	0.32431			14357	0.35095	0.36779
2177.17	0.32785	0.29427			4857.09	0.31066	0.32431			14357.2	0.3718	0.36779
2177.3	0.3544	0.29427			4857.22	0.31787	0.32431			14357.3	0.42023	0.36779
2177.44	0.35231	0.29427			4857.35	0.30418	0.32431			14357.4	0.31363	0.31412
2177.57	0.24602	0.29427			4857.49	0.25563	0.26675			14357.6	0.26775	0.31412
2177.7	0.34048	0.29427			4857.62	0.26004	0.26675			14357.7	0.37415	0.36779
2177.84	0.33537	0.29427			4857.75	0.3438	0.32431			14357.8	0.36982	0.36779
2177.97	0.30043	0.29427			4857.89	0.36749	0.32431			14358	0.33388	0.36779
2178.1	0.31497	0.29427			4858.02	0.3143	0.32431			14358.1	0.43318	0.36779
2178.24	0.30874	0.29427			4858.15	0.31339	0.32431			14358.2	0.34934	0.36779
2178.37	0.32833	0.29427			4858.29	0.3332	0.32431			14358.4	0.33539	0.36779
2178.5	0.29416	0.29427			4858.42	0.32334	0.32431			14358.5	0.32561	0.31412
2178.64	0.33789	0.29427			4858.55	0.27456	0.26675			14358.6	0.27499	0.31412
2178.77	0.28813	0.29427			4858.69	0.25407	0.26675			14358.8	0.3524	0.36779
2178.9	0.29904	0.29427			4858.82	0.33266	0.26675			14358.9	0.37357	0.36779
2179.04	0.26902	0.29427			4858.95	0.219	0.26675			14359	0.31881	0.36779
2179.17	0.28316	0.29427			4859.09	0.30074	0.32431			14359.2	0.3778	0.36779
2179.3	0.2398	0.29427			4859.22	0.33878	0.32431			14359.3	0.36069	0.36779
2179.44	0.27194	0.29427			4859.35	0.30573	0.32431			14359.4	0.39159	0.36779
2179.57	0.3292	0.29427			4859.49	0.29659	0.32431			14359.6	0.39497	0.36779
2179.7	0.30106	0.29427			4859.62	0.31516	0.32431			14359.7	0.34411	0.36779
2179.84	0.37648	0.29427			4859.75	0.34029	0.32431			14359.8	0.36808	0.36779
2179.97	0.2895	0.29427			4859.89	0.30376	0.32431			14360	0.38516	0.36779
2180.1	0.32381	0.29427			4860.02	0.33933	0.32431			14360.1	0.34296	0.36779
2180.24	0.29469	0.29427			4860.15	0.3221	0.32431			14360.2	0.38175	0.36779
2180.37	0.29645	0.29427			4860.29	0.28569	0.32431			14360.4	0.41583	0.36779
2180.5	0.33409	0.29427			4860.42	0.35365	0.32431			14360.5	0.37837	0.36779
2180.64	0.33525	0.29427			4860.55	0.28189	0.32431			14360.6	0.32225	0.36779
2180.77	0.29739	0.29427			4860.69	0.27902	0.32431			14360.8	0.39953	0.36779
2180.9	0.29551	0.29427			4860.82	0.3236	0.32431			14360.9	0.35233	0.36779
2181.04	0.32882	0.29427			4860.95	0.3217	0.32431			14361	0.38114	0.36779
2181.17	0.30231	0.29427			4861.09	0.31078	0.32431			14361.2	0.3484	0.36779
2181.3	0.35019	0.36744			4861.22	0.26835	0.32431			14361.3	0.29843	0.36779
2181.44	0.38179	0.36744			4861.35	0.35673	0.32431			14361.4	0.3416	0.36779
2181.57	0.30874	0.36744			4861.49	0.34809	0.32431			14361.6	0.32878	0.36779
2181.7	0.33482	0.36744			4861.62	0.3551	0.32431			14361.7	0.40549	0.36779
2181.84	0.35451	0.36744			4861.75	0.31411	0.32431			14361.8	0.31047	0.36779
2181.97	0.3487	0.36744			4861.89	0.31827	0.32431			14362	0.32785	0.36779
2182.1	0.28608	0.29427			4862.02	0.29016	0.32431			14362.1	0.32402	0.36779
2182.24	0.32137	0.29427			4862.15	0.288	0.32431			14362.2	0.34089	0.36779
2182.37	0.30655	0.29427			4862.29	0.3126	0.32431			14362.4	0.38649	0.36779
2182.5	0.31566	0.29427			4862.42	0.35348	0.32431			14362.5	0.39304	0.36779
2182.64	0.31794	0.29427			4862.55	0.28921	0.32431			14362.6	0.36387	0.36779
2182.77	0.29547	0.29427			4862.69	0.34443	0.32431			14362.8	0.31548	0.36779
2182.9	0.30829	0.29427			4862.82	0.33111	0.32431			14362.9	0.39751	0.36779
2183.04	0.30789	0.29427			4862.95	0.32323	0.32431			14363	0.38208	0.36779
2183.17	0.28657	0.29427			4863.09	0.34923	0.32431			14363.2	0.37681	0.36779
2183.3	0.29131	0.29427			4863.22	0.35399	0.32431			14363.3	0.40629	0.36779
2183.44	0.33555	0.29427			4863.35	0.3207	0.32431			14363.4	0.37406	0.36779
2183.57	0.32432	0.29427			4863.49	0.27899	0.32431			14363.6	0.35925	0.36779
2183.7	0.28324	0.29427			4863.62	0.3328	0.32431			14363.7	0.34371	0.36779
2183.84	0.27096	0.29427			4863.75	0.34712	0.32431			14363.8	0.35565	0.36779
2183.97	0.29658	0.29427			4863.89	0.32975	0.32431			14364	0.38159	0.36779
2184.1	0.27453	0.29427			4864.02	0.29102	0.32431			14364.1	0.3696	0.36779
2184.24	0.30453	0.29427			4864.15	0.30308	0.32431			14364.2	0.37336	0.36779
2184.37	0.32969	0.29427			4864.29	0.26437	0.26675			14364.4	0.38734	0.36779
2184.5	0.26072	0.29427			4864.42	0.22838	0.26675			14364.5	0.36544	0.36779
2184.64	0.29063	0.29427			4864.55	0.23465	0.26675			14364.6	0.37641	0.36779
2184.77	0.27475	0.29427			4864.69	0.25354	0.26675			14364.8	0.42367	0.36779
2184.9	0.25026	0.29427			4864.82	0.32362	0.32431			14364.9	0.36155	0.36779
2185.04	0.32217	0.29427			4864.95	0.35741	0.32431			14365	0.3898	0.36779
2185.17	0.25499	0.29427			4865.09	0.34878	0.32431			14365.2	0.40562	0.36779
2185.3	0.33346	0.29427			4865.22	0.36009	0.32431			14365.3	0.36493	0.36779
2185.44	0.29918	0.29427			4865.35	0.30201	0.32431			14365.4	0.36614	0.36779
2185.57	0.32758	0.29427			4865.49	0.33452	0.32431			14365.6	0.34411	0.36779
2185.7	0.36573	0.29427			4865.62	0.3372	0.32431			14365.7	0.39981	0.36779
2185.84	0.36493	0.29427			4865.75	0.30169	0.32431			14365.8	0.31071	0.36779
2185.97	0.24992	0.29427			4865.89	0.29359	0.26675			14366	0.40681	0.36779
2186.1	0.29616	0.29427			4866.02	0.28774	0.26675			14366.1	0.40059	0.36779
2186.24	0.30173	0.29427			4866.15	0.2266	0.26675			14366.2	0.33064	0.36779
2186.37	0.32203	0.29427			4866.29	0.34768	0.32431			14366.4	0.34772	0.36779
2186.5	0.31236	0.29427			4866.42	0.2908	0.32431			14366.5	0.36741	0.36779
2186.64	0.3467	0.29427			4866.55	0.30792	0.32431			14366.6	0.38573	0.36779
2186.77	0.25293	0.29427			4866.69	0.29679	0.32431			14366.8	0.41095	0.36779
2186.9	0.33407	0.29427			4866.82	0.33375	0.32431			14366.9	0.35577	0.36779
2187.04	0.26109	0.29427			4866.95	0.29301	0.32431			14367	0.36151	0.36779
2187.17	0.38764	0.36744			4867.09	0.29714	0.32431			14367.2	0.3838	0.36779
2187.3	0.36394	0.36744			4867.22	0.32956	0.32431			14367.3	0.41017	0.36779
2187.44	0.37794	0.36744			4867.35	0.33267	0.32431			14367.4	0.39904	0.36779
2187.57	0.34972	0.36744			4867.49	0.3455	0.32431			14367.6	0.38246	0.36779
2187.7	0.35082	0.36744			4867.62	0.33022	0.32431			14367.7	0.38207	0.36779
2187.84	0.39422	0.36744			4867.75	0.284	0.32431			14367.8	0.38556	0.36779
2187.97	0.32218	0.36744			4867.89	0.30324	0.32431			14368	0.37131	0.36779
2188.1	0.34625	0.36744			4868.02	0.30522	0.32431			14368.1	0.38237	0.36779
2188.24	0.33555	0.36744			4868.15	0.2626	0.32431			14368.2	0.33325	0.36779
2188.37	0.29284	0.29427			4868.29	0.34339	0.32431			14368.4	0.44057	0.36779
2188.5	0.30328	0.29427			4868.42	0.33482	0.32431			14368.5	0.33606	0.36779
2188.64	0.29207	0.29427			4868.55	0.29979	0.32431			14368.6	0.39885	0.36779
2188.77	0.25039	0.29427			4868.69	0.28991	0.26675			14368.8	0.35955	0.36779
2188.9	0.32803	0.29427			4868.82	0.20439	0.26675			14368.9	0.37584	0.36779
2189.04	0.346	0.29427			4868.95	0.30473	0.32431			14369	0.3986	0.36779
2189.17	0.29367	0.29427			4869.09	0.2981	0.32431			14369.2	0.40599	0.36779
2189.3	0.29593	0.29427			4869.22	0.33664	0.32431			14369.3	0.34568	0.36779
2189.44	0.27877	0.29427			4869.35	0.30202	0.32431			14369.4	0.37403	0.36779
2189.57	0.24452	0.21307			4869.49	0.35266	0.32431			14369.6	0.30983	0.36779
2189.7	0.21061	0.21307			4869.62	0.30701	0.32431			14369.7	0.36297	0.36779
2189.84	0.20329	0.21307			4869.75	0.30711	0.32431			14369.8	0.40518	0.36779
2189.97	0.33661	0.29427			4869.89	0.30221	0.32431			14370	0.37125	0.36779
2190.1	0.32449	0.29427			4870.02	0.33664	0.32431			14370.1	0.34712	0.36779
2190.24	0.32627	0.29427			4870.15	0.3196	0.32431			14370.2	0.36995	0.36779
2190.37	0.3291	0.29427			4870.29	0.29498	0.32431			14370.4	0.41035	0.36779
2190.5	0.29316	0.29427			4870.42	0.31087	0.32431			14370.5	0.32834	0.36779
2190.64	0.29986	0.29427			4870.55	0.32158	0.32431			14370.6	0.36176	0.36779
2190.77	0.31632	0.29427			4870.69	0.3541	0.32431			14370.8	0.3124	0.36779
2190.9	0.3347	0.29427			4870.82	0.34792	0.32431			14370.9	0.38717	0.36779
2191.04	0.3001	0.29427			4870.95	0.34693	0.32431			14371	0.37494	0.36779
2191.17	0.3001	0.29427			4871.09	0.27521	0.32431			14371.2	0.36673	0.36779
2191.3	0.32165	0.29427			4871.22	0.327	0.32431			14371.3	0.40437	0.36779
2191.44	0.27564	0.29427			4871.35	0.24953	0.26675			14371.4	0.37914	0.36779
2191.57	0.28077	0.29427			4871.49	0.26316	0.26675			14371.6	0.36803	0.36779
2191.7	0.281	0.29427			4871.62	0.3503	0.32431			14371.7	0.40782	0.36779
2191.84	0.29197	0.29427			4871.75	0.31257	0.32431			14371.8	0.30377	0.36779
2191.97	0.26047	0.29427			4871.89	0.32516	0.32431			14372	0.40814	0.36779
2192.1	0.29549	0.29427			4872.02	0.34858	0.32431			14372.1	0.35179	0.36779
2192.24	0.35448	0.36744			4872.15	0.3196	0.32431			14372.2	0.40053	0.36779
2192.37	0.38373	0.36744			4872.29	0.35925	0.32431			14372.4	0.39331	0.36779
2192.5	0.32741	0.29427			4872.42	0.26633	0.26675			14372.5	0.40552	0.36779
2192.64	0.32909	0.29427			4872.55	0.2703	0.26675			14372.6	0.3287	0.36779
2192.77	0.2865	0.29427			4872.69	0.33573	0.32431			14372.8	0.32118	0.36779
2192.9	0.32792	0.29427			4872.82	0.34748	0.32431			14372.9	0.34877	0.36779
2193.04	0.30264	0.29427			4872.95	0.32505	0.32431			14373	0.40013	0.36779
2193.17	0.26968	0.29427			4873.09	0.31647	0.32431			14373.2	0.35243	0.36779
2193.3	0.15486	0.21307			4873.22	0.29323	0.32431			14373.3	0.36155	0.36779
2193.44	0.2227	0.21307			4873.35	0.34339	0.32431			14373.4	0.3583	0.36779
2193.57	0.23093	0.21307			4873.49	0.34313	0.32431			14373.6	0.35375	0.36779
2193.7	0.20131	0.21307			4873.62	0.22699	0.26675			14373.7	0.38481	0.36779
2193.84	0.22869	0.21307			4873.75	0.24826	0.26675			14373.8	0.37741	0.36779
2193.97	0.17485	0.21307			4873.89	0.33624	0.32431			14374	0.33833	0.36779
2194.1	0.22172	0.21307			4874.02	0.34303	0.32431			14374.1	0.35137	0.36779
2194.24	0.22654	0.21307			4874.15	0.31443	0.32431			14374.2	0.39301	0.36779
2194.37	0.20321	0.21307			4874.29	0.28421	0.26675			14374.4	0.41489	0.36779
2194.5	0.20931	0.21307			4874.42	0.27291	0.26675			14374.5	0.40652	0.36779
2194.64	0.20759	0.21307			4874.55	0.291	0.26675			14374.6	0.37661	0.36779
2194.77	0.19193	0.21307			4874.69	0.2561	0.26675			14374.8	0.39551	0.36779
2194.9	0.18747	0.21307			4874.82	0.29674	0.32431			14374.9	0.37765	0.36779
2195.04	0.22084	0.21307			4874.95	0.3272	0.32431			14375	0.4056	0.36779
2195.17	0.25534	0.21307			4875.09	0.36192	0.32431			14375.2	0.38665	0.36779
2195.3	0.24688	0.21307			4875.22	0.35924	0.32431			14375.3	0.36487	0.36779
2195.44	0.2054	0.21307			4875.35	0.35525	0.32431			14375.4	0.35007	0.36779
2195.57	0.24908	0.21307			4875.49	0.33413	0.32431			14375.6	0.39307	0.36779
2195.7	0.2918	0.29427			4875.62	0.23787	0.26675			14375.7	0.27389	0.31412
2195.84	0.28411	0.29427			4875.75	0.34178	0.32431			14375.8	0.3741	0.36779
2195.97	0.28927	0.29427			4875.89	0.33205	0.32431			14376	0.38547	0.36779
2196.1	0.30348	0.29427			4876.02	0.26722	0.32431			14376.1	0.35104	0.36779
2196.24	0.29373	0.29427			4876.15	0.31259	0.32431			14376.2	0.4062	0.36779
2196.37	0.31355	0.29427			4876.29	0.34246	0.32431			14376.4	0.38604	0.36779
2196.5	0.27787	0.29427			4876.42	0.35623	0.32431			14376.5	0.35918	0.36779
2196.64	0.31492	0.29427			4876.55	0.37204	0.32431			14376.6	0.35516	0.36779
2196.77	0.29068	0.29427			4876.69	0.34763	0.32431			14376.8	0.41904	0.36779
2196.9	0.25263	0.29427			4876.82	0.32502	0.32431			14376.9	0.35517	0.36779
2197.04	0.28229	0.29427			4876.95	0.36141	0.32431			14377	0.35601	0.36779
2197.17	0.28792	0.29427			4877.09	0.32265	0.32431			14377.2	0.36625	0.36779
2197.3	0.30847	0.29427			4877.22	0.33816	0.32431			14377.3	0.39291	0.36779
2197.44	0.29157	0.29427			4877.35	0.34096	0.32431			14377.4	0.42393	0.36779
2197.57	0.32581	0.29427			4877.49	0.31016	0.32431			14377.6	0.37621	0.36779
2197.7	0.32019	0.29427			4877.62	0.35024	0.32431			14377.7	0.39437	0.36779
2197.84	0.35874	0.29427			4877.75	0.25731	0.32431			14377.8	0.42843	0.36779
2197.97	0.3421	0.29427			4877.89	0.39436	0.32431			14378	0.40539	0.36779
2198.1	0.31673	0.29427			4878.02	0.33185	0.32431			14378.1	0.35275	0.36779
2198.24	0.32673	0.29427			4878.15	0.29152	0.26675			14378.2	0.33878	0.36779
2198.37	0.30565	0.29427			4878.29	0.2487	0.26675			14378.4	0.32022	0.36779
2198.5	0.37463	0.29427			4878.42	0.21279	0.26675			14378.5	0.33913	0.36779
2198.64	0.29759	0.29427			4878.55	0.36119	0.32431			14378.6	0.3644	0.36779
2198.77	0.308	0.29427			4878.69	0.36775	0.32431			14378.8	0.29634	0.36779
2198.9	0.30583	0.29427			4878.82	0.33342	0.32431			14378.9	0.38721	0.36779
2199.04	0.3549	0.29427			4878.95	0.27143	0.26675			14379	0.37216	0.36779
2199.17	0.29456	0.29427			4879.09	0.27242	0.26675			14379.2	0.38578	0.36779
2199.3	0.29207	0.29427			4879.22	0.32497	0.32431			14379.3	0.36113	0.36779
2199.44	0.29731	0.29427			4879.35	0.29867	0.32431			14379.4	0.38397	0.36779
2199.57	0.31672	0.29427			4879.49	0.33616	0.32431			14379.6	0.40339	0.36779
2199.7	0.35432	0.36744			4879.62	0.25667	0.26675			14379.7	0.35822	0.36779
2199.84	0.34395	0.36744			4879.75	0.24892	0.26675			14379.8	0.36577	0.36779
2199.97	0.38248	0.36744			4879.89	0.35386	0.32431			14380	0.38896	0.36779
2200.1	0.38171	0.36744			4880.02	0.3392	0.32431			14380.1	0.37957	0.36779
2200.24	0.37545	0.36744			4880.15	0.32042	0.32431			14380.2	0.39843	0.36779
2200.37	0.40132	0.36744			4880.29	0.32117	0.32431			14380.4	0.38236	0.36779
2200.5	0.29091	0.29427			4880.42	0.29343	0.32431			14380.5	0.34538	0.36779
2200.64	0.30401	0.29427			4880.55	0.33343	0.32431			14380.6	0.38521	0.36779
2200.77	0.29971	0.29427			4880.69	0.2785	0.32431			14380.8	0.3477	0.36779
2200.9	0.2741	0.29427			4880.82	0.29522	0.32431			14380.9	0.36688	0.36779
2201.04	0.32068	0.29427			4880.95	0.29493	0.32431			14381	0.38236	0.36779
2201.17	0.3038	0.29427			4881.09	0.3456	0.32431			14381.2	0.35391	0.36779
2201.3	0.324	0.29427			4881.22	0.32219	0.32431			14381.3	0.36854	0.36779
2201.44	0.34443	0.29427			4881.35	0.30013	0.32431			14381.4	0.34751	0.36779
2201.57	0.30831	0.29427			4881.49	0.35133	0.32431			14381.6	0.35345	0.36779
2201.7	0.2566	0.29427			4881.62	0.3504	0.32431			14381.7	0.32685	0.36779
2201.84	0.30545	0.29427			4881.75	0.22939	0.26675			14381.8	0.37169	0.36779
2201.97	0.33707	0.29427			4881.89	0.32503	0.32431			14382	0.39121	0.36779
2202.1	0.2808	0.29427			4882.02	0.30873	0.32431			14382.1	0.43309	0.36779
2202.24	0.31638	0.29427			4882.15	0.30224	0.32431			14382.2	0.40806	0.36779
2202.37	0.30269	0.29427			4882.29	0.36611	0.32431			14382.4	0.40566	0.36779
2202.5	0.30184	0.29427			4882.42	0.25883	0.32431			14382.5	0.31363	0.36779
2202.64	0.281	0.29427			4882.55	0.30588	0.32431			14382.6	0.38761	0.36779
2202.77	0.30219	0.29427			4882.69	0.33492	0.32431			14382.8	0.41256	0.36779
2202.9	0.24597	0.29427			4882.82	0.27746	0.32431			14382.9	0.37491	0.36779
2203.04	0.26658	0.29427			4882.95	0.32447	0.32431			14383	0.34723	0.36779
2203.17	0.3221	0.29427			4883.09	0.29129	0.26675			14383.2	0.29618	0.36779
2203.3	0.29631	0.29427			4883.22	0.23272	0.26675			14383.3	0.35977	0.36779
2203.44	0.3139	0.29427			4883.35	0.2472	0.26675			14383.4	0.3677	0.36779
2203.57	0.32641	0.29427			4883.49	0.30169	0.26675			14383.6	0.3847	0.36779
2203.7	0.27875	0.29427			4883.62	0.30692	0.26675			14383.7	0.3856	0.36779
2203.84	0.30504	0.29427			4883.75	0.28083	0.26675			14383.8	0.39378	0.36779
2203.97	0.34122	0.29427			4883.89	0.28908	0.26675			14384	0.35084	0.36779
2204.1	0.34271	0.29427			4884.02	0.31086	0.26675			14384.1	0.38908	0.36779
2204.24	0.30794	0.29427			4884.15	0.26478	0.26675			14384.2	0.42034	0.36779
2204.37	0.32153	0.29427			4884.29	0.29975	0.26675			14384.4	0.41358	0.36779
2204.5	0.3485	0.29427			4884.42	0.27923	0.26675			14384.5	0.3821	0.36779
2204.64	0.3014	0.29427			4884.55	0.24152	0.26675			14384.6	0.34214	0.36779
2204.77	0.32427	0.29427			4884.69	0.27047	0.26675			14384.8	0.3984	0.36779
2204.9	0.32076	0.29427			4884.82	0.21819	0.26675			14384.9	0.3764	0.36779
2205.04	0.30328	0.29427			4884.95	0.30788	0.32431			14385	0.342	0.36779
2205.17	0.24961	0.29427			4885.09	0.30874	0.32431			14385.2	0.35464	0.36779
2205.3	0.25309	0.29427			4885.22	0.31595	0.32431			14385.3	0.35568	0.36779
2205.44	0.29535	0.29427			4885.35	0.35271	0.32431			14385.4	0.34729	0.36779
2205.57	0.2767	0.29427			4885.49	0.35654	0.32431			14385.6	0.41248	0.36779
2205.7	0.27196	0.29427			4885.62	0.25923	0.26675			14385.7	0.38313	0.36779
2205.84	0.31664	0.29427			4885.75	0.24842	0.26675			14385.8	0.4157	0.36779
2205.97	0.27252	0.29427			4885.89	0.3249	0.26675			14386	0.35023	0.36779
2206.1	0.28913	0.29427			4886.02	0.30423	0.26675			14386.1	0.3386	0.36779
2206.24	0.27335	0.29427			4886.15	0.26167	0.26675			14386.2	0.36022	0.36779
2206.37	0.28941	0.29427			4886.29	0.26415	0.26675			14386.4	0.37303	0.36779
2206.5	0.29536	0.29427			4886.42	0.25925	0.26675			14386.5	0.39361	0.36779
2206.64	0.2822	0.29427			4886.55	0.26502	0.26675			14386.6	0.38402	0.36779
2206.77	0.2982	0.29427			4886.69	0.35448	0.32431			14386.8	0.32696	0.36779
2206.9	0.29769	0.29427			4886.82	0.34014	0.32431			14386.9	0.34103	0.36779
2207.04	0.26115	0.29427			4886.95	0.32921	0.32431			14387	0.37742	0.36779
2207.17	0.31976	0.29427			4887.09	0.32254	0.32431			14387.2	0.35465	0.36779
2207.3	0.34637	0.29427			4887.22	0.27108	0.32431			14387.3	0.37243	0.36779
2207.44	0.27187	0.29427			4887.35	0.30845	0.32431			14387.4	0.31608	0.31412
2207.57	0.29145	0.29427			4887.49	0.30164	0.32431			14387.6	0.23946	0.31412
2207.7	0.29602	0.29427			4887.62	0.33519	0.32431			14387.7	0.40007	0.36779
2207.84	0.33113	0.29427			4887.75	0.32248	0.32431			14387.8	0.37652	0.36779
2207.97	0.32476	0.29427			4887.89	0.2449	0.26675			14388	0.31861	0.36779
2208.1	0.28933	0.29427			4888.02	0.24474	0.26675			14388.1	0.37545	0.36779
2208.24	0.29517	0.29427			4888.15	0.261	0.26675			14388.2	0.41686	0.36779
2208.37	0.31099	0.29427			4888.29	0.24278	0.26675			14388.4	0.37113	0.36779
2208.5	0.32275	0.29427			4888.42	0.20015	0.26675			14388.5	0.30485	0.31412
2208.64	0.30961	0.29427			4888.55	0.30055	0.32431			14388.6	0.28931	0.31412
2208.77	0.30103	0.29427			4888.69	0.34948	0.32431			14388.8	0.35914	0.36779
2208.9	0.32118	0.29427			4888.82	0.2877	0.26675			14388.9	0.36546	0.36779
2209.04	0.30573	0.29427			4888.95	0.26283	0.26675			14389	0.40687	0.36779
2209.17	0.27211	0.29427			4889.09	0.28057	0.26675			14389.2	0.42646	0.36779
2209.3	0.2499	0.29427			4889.22	0.25431	0.26675			14389.3	0.34638	0.36779
2209.44	0.31779	0.29427			4889.35	0.22548	0.26675			14389.4	0.2974	0.36779
2209.57	0.34107	0.29427			4889.49	0.18618	0.26675			14389.6	0.39287	0.36779
2209.7	0.31178	0.29427			4889.62	0.25315	0.26675			14389.7	0.40307	0.36779
2209.84	0.25742	0.29427			4889.75	0.25111	0.26675			14389.8	0.36841	0.36779
2209.97	0.32273	0.29427			4889.89	0.31844	0.26675			14390	0.3965	0.36779
2210.1	0.34789	0.29427			4890.02	0.31561	0.26675			14390.1	0.33881	0.36779
2210.24	0.32948	0.29427			4890.15	0.24827	0.26675			14390.2	0.38619	0.36779
2210.37	0.29845	0.29427			4890.29	0.24614	0.26675			14390.4	0.39386	0.36779
2210.5	0.31322	0.29427			4890.42	0.24626	0.26675			14390.5	0.42754	0.36779
2210.64	0.33175	0.29427			4890.55	0.29573	0.26675			14390.6	0.36835	0.36779
2210.77	0.30989	0.29427			4890.69	0.29571	0.26675			14390.8	0.39492	0.36779
2210.9	0.29502	0.29427			4890.82	0.26865	0.26675			14390.9	0.38842	0.36779
2211.04	0.29282	0.29427			4890.95	0.26651	0.26675			14391	0.37443	0.36779
2211.17	0.31105	0.29427			4891.09	0.21637	0.26675			14391.2	0.35337	0.36779
2211.3	0.28452	0.29427			4891.22	0.32529	0.32431			14391.3	0.37596	0.36779
2211.44	0.33089	0.29427			4891.35	0.34431	0.32431			14391.4	0.38922	0.36779
2211.57	0.32648	0.29427			4891.49	0.31659	0.32431			14391.6	0.34028	0.36779
2211.7	0.29073	0.29427			4891.62	0.30774	0.32431			14391.7	0.25597	0.31412
2211.84	0.28498	0.29427			4891.75	0.24366	0.26675			14391.8	0.38012	0.36779
2211.97	0.33023	0.29427			4891.89	0.26755	0.26675			14392	0.40236	0.36779
2212.1	0.31519	0.29427			4892.02	0.30529	0.32431			14392.1	0.35215	0.36779
2212.24	0.29242	0.29427			4892.15	0.32415	0.32431			14392.2	0.36413	0.36779
2212.37	0.28463	0.29427			4892.29	0.33725	0.32431			14392.4	0.39519	0.36779
2212.5	0.31113	0.29427			4892.42	0.29873	0.32431			14392.5	0.33391	0.36779
2212.64	0.312	0.29427			4892.55	0.20599	0.26675			14392.6	0.37895	0.36779
2212.77	0.28839	0.29427			4892.69	0.34267	0.32431			14392.8	0.31871	0.31412
2212.9	0.27316	0.29427			4892.82	0.32061	0.32431			14392.9	0.29451	0.31412
2213.04	0.29856	0.29427			4892.95	0.31062	0.32431			14393	0.39503	0.36779
2213.17	0.32746	0.29427			4893.09	0.30197	0.32431			14393.2	0.41938	0.36779
2213.3	0.27045	0.29427			4893.22	0.28653	0.32431			14393.3	0.42038	0.36779
2213.44	0.26414	0.29427			4893.35	0.31644	0.32431			14393.4	0.37537	0.36779
2213.57	0.30069	0.29427			4893.49	0.3366	0.32431			14393.6	0.30978	0.36779
2213.7	0.30435	0.29427			4893.62	0.28515	0.32431			14393.7	0.38274	0.36779
2213.84	0.32932	0.29427			4893.75	0.34544	0.32431			14393.8	0.32641	0.36779
2213.97	0.30118	0.29427			4893.89	0.2965	0.32431			14394	0.40855	0.36779
2214.1	0.286	0.29427			4894.02	0.29596	0.32431			14394.1	0.38108	0.36779
2214.24	0.32976	0.29427			4894.15	0.21182	0.26675			14394.2	0.3462	0.36779
2214.37	0.29781	0.29427			4894.29	0.26398	0.26675			14394.4	0.31256	0.36779
2214.5	0.27782	0.29427			4894.42	0.29083	0.26675			14394.5	0.41388	0.36779
2214.64	0.30476	0.29427			4894.55	0.33606	0.26675			14394.6	0.35724	0.36779
2214.77	0.31897	0.29427			4894.69	0.25627	0.26675			14394.8	0.32185	0.36779
2214.9	0.34163	0.29427			4894.82	0.30129	0.32431			14394.9	0.34591	0.36779
2215.04	0.33121	0.29427			4894.95	0.35389	0.32431			14395	0.36064	0.36779
2215.17	0.33623	0.29427			4895.09	0.32502	0.32431			14395.2	0.39744	0.36779
2215.3	0.30114	0.29427			4895.22	0.3193	0.32431			14395.3	0.37212	0.36779
2215.44	0.27759	0.29427			4895.35	0.32519	0.32431			14395.4	0.33288	0.36779
2215.57	0.28697	0.29427			4895.49	0.27265	0.32431			14395.6	0.32152	0.36779
2215.7	0.28701	0.29427			4895.62	0.34708	0.32431			14395.7	0.40868	0.36779
2215.84	0.33254	0.29427			4895.75	0.32527	0.32431			14395.8	0.32079	0.36779
2215.97	0.29167	0.29427			4895.89	0.28247	0.26675			14396	0.36613	0.36779
2216.1	0.31084	0.29427			4896.02	0.26141	0.26675			14396.1	0.3729	0.36779
2216.24	0.23895	0.29427			4896.15	0.31335	0.32431			14396.2	0.38739	0.36779
2216.37	0.29337	0.29427			4896.29	0.30281	0.32431			14396.4	0.36091	0.36779
2216.5	0.31586	0.29427			4896.42	0.33542	0.32431			14396.5	0.41415	0.36779
2216.64	0.30811	0.29427			4896.55	0.2842	0.32431			14396.6	0.34458	0.36779
2216.77	0.29299	0.29427			4896.69	0.35514	0.32431			14396.8	0.3837	0.36779
2216.9	0.27319	0.29427			4896.82	0.31461	0.32431			14396.9	0.4036	0.36779
2217.04	0.3394	0.29427			4896.95	0.25931	0.32431			14397	0.39255	0.36779
2217.17	0.27706	0.29427			4897.09	0.29159	0.32431			14397.2	0.38035	0.36779
2217.3	0.29964	0.29427			4897.22	0.30613	0.32431			14397.3	0.3373	0.36779
2217.44	0.29122	0.29427			4897.35	0.34492	0.32431			14397.4	0.34091	0.36779
2217.57	0.32199	0.29427			4897.49	0.31919	0.32431			14397.6	0.36553	0.36779
2217.7	0.33003	0.29427			4897.62	0.3438	0.32431			14397.7	0.31742	0.36779
2217.84	0.36129	0.36744			4897.75	0.31389	0.32431			14397.8	0.36065	0.36779
2217.97	0.39414	0.36744			4897.89	0.34304	0.32431			14398	0.39245	0.36779
2218.1	0.40228	0.36744			4898.02	0.25519	0.32431			14398.1	0.40157	0.36779
2218.24	0.40675	0.36744			4898.15	0.29731	0.32431			14398.2	0.41505	0.36779
2218.37	0.33922	0.36744			4898.29	0.36877	0.32431			14398.4	0.35766	0.36779
2218.5	0.34439	0.36744			4898.42	0.3547	0.32431			14398.5	0.38582	0.36779
2218.64	0.3232	0.29427			4898.55	0.33539	0.32431			14398.6	0.40033	0.36779
2218.77	0.26126	0.29427			4898.69	0.3401	0.32431			14398.8	0.40001	0.36779
2218.9	0.34866	0.29427			4898.82	0.34936	0.32431			14398.9	0.39238	0.36779
2219.04	0.28552	0.29427			4898.95	0.31268	0.32431			14399	0.39479	0.36779
2219.17	0.27797	0.29427			4899.09	0.28055	0.32431			14399.2	0.38964	0.36779
2219.3	0.23547	0.29427			4899.22	0.31823	0.32431			14399.3	0.39845	0.36779
2219.44	0.24245	0.29427			4899.35	0.24378	0.26675			14399.4	0.38631	0.36779
2219.57	0.32103	0.29427			4899.49	0.35981	0.32431			14399.6	0.40522	0.36779
2219.7	0.32703	0.29427			4899.62	0.35649	0.32431			14399.7	0.38491	0.36779
2219.84	0.27793	0.29427			4899.75	0.3256	0.32431			14399.8	0.38084	0.36779
2219.97	0.31736	0.29427			4899.89	0.26095	0.32431			14400	0.36084	0.36779
2220.1	0.3298	0.29427			4900.02	0.30527	0.32431			14400.1	0.39054	0.36779
2220.24	0.33112	0.29427			4900.15	0.30592	0.32431			14400.2	0.32082	0.36779
2220.37	0.32747	0.29427			4900.29	0.3429	0.32431			14400.4	0.40811	0.36779
2220.5	0.30287	0.29427			4900.42	0.33029	0.32431			14400.5	0.33403	0.36779
2220.64	0.32718	0.29427			4900.55	0.29976	0.32431			14400.6	0.42087	0.36779
2220.77	0.2791	0.29427			4900.69	0.35832	0.32431			14400.8	0.34777	0.36779
2220.9	0.28126	0.29427			4900.82	0.27985	0.32431			14400.9	0.37213	0.36779
2221.04	0.28831	0.29427			4900.95	0.33808	0.32431			14401	0.37672	0.36779
2221.17	0.29339	0.29427			4901.09	0.34575	0.32431			14401.2	0.34875	0.36779
2221.3	0.32759	0.29427			4901.22	0.30916	0.32431			14401.3	0.31192	0.31412
2221.44	0.33145	0.29427			4901.35	0.31899	0.32431			14401.4	0.3022	0.31412
2221.57	0.28513	0.29427			4901.49	0.35175	0.32431			14401.6	0.3298	0.31412
2221.7	0.33534	0.29427			4901.62	0.28167	0.32431			14401.7	0.40399	0.36779
2221.84	0.27639	0.29427			4901.75	0.31681	0.32431			14401.8	0.28858	0.31412
2221.97	0.32031	0.29427			4901.89	0.32551	0.32431			14402	0.2701	0.31412
2222.1	0.32296	0.29427			4902.02	0.27004	0.32431			14402.1	0.40718	0.36779
2222.24	0.38188	0.36744			4902.15	0.29182	0.32431			14402.2	0.34033	0.36779
2222.37	0.30376	0.36744			4902.29	0.31552	0.32431			14402.4	0.3745	0.36779
2222.5	0.37409	0.36744			4902.42	0.32536	0.32431			14402.5	0.36288	0.36779
2222.64	0.37067	0.36744			4902.55	0.28746	0.32431			14402.6	0.40891	0.36779
2222.77	0.33016	0.36744			4902.69	0.31613	0.32431			14402.8	0.39382	0.36779
2222.9	0.39003	0.36744			4902.82	0.30007	0.32431			14402.9	0.39221	0.36779
2223.04	0.38893	0.36744			4902.95	0.30993	0.32431			14403	0.36367	0.36779
2223.17	0.22948	0.29427			4903.09	0.31051	0.32431			14403.2	0.38188	0.36779
2223.3	0.33778	0.29427			4903.22	0.24389	0.26675			14403.3	0.39276	0.36779
2223.44	0.31156	0.29427			4903.35	0.27634	0.26675			14403.4	0.40828	0.36779
2223.57	0.27367	0.29427			4903.49	0.27749	0.26675			14403.6	0.38253	0.36779
2223.7	0.27323	0.29427			4903.62	0.2837	0.26675			14403.7	0.35976	0.36779
2223.84	0.27907	0.29427			4903.75	0.3017	0.26675			14403.8	0.38896	0.36779
2223.97	0.26511	0.29427			4903.89	0.30074	0.26675			14404	0.38067	0.36779
2224.1	0.26432	0.29427			4904.02	0.24905	0.26675			14404.1	0.37873	0.36779
2224.24	0.2838	0.29427			4904.15	0.31226	0.32431			14404.2	0.4084	0.36779
2224.37	0.30598	0.29427			4904.29	0.30183	0.32431			14404.4	0.37757	0.36779
2224.5	0.26158	0.29427			4904.42	0.33133	0.32431			14404.5	0.39114	0.36779
2224.64	0.31581	0.29427			4904.55	0.32075	0.32431			14404.6	0.38469	0.36779
2224.77	0.28242	0.29427			4904.69	0.32066	0.32431			14404.8	0.4083	0.36779
2224.9	0.29703	0.29427			4904.82	0.31655	0.32431			14404.9	0.36498	0.36779
2225.04	0.26717	0.29427			4904.95	0.33677	0.32431			14405	0.3878	0.36779
2225.17	0.32563	0.29427			4905.09	0.33775	0.32431			14405.2	0.41455	0.36779
2225.3	0.39353	0.36744			4905.22	0.31516	0.32431			14405.3	0.33741	0.36779
2225.44	0.41811	0.36744			4905.35	0.29043	0.26675			14405.4	0.38211	0.36779
2225.57	0.3382	0.36744			4905.49	0.24946	0.26675			14405.6	0.42058	0.36779
2225.7	0.35675	0.36744			4905.62	0.27203	0.26675			14405.7	0.42087	0.36779
2225.84	0.37466	0.36744			4905.75	0.29723	0.26675			14405.8	0.379	0.36779
2225.97	0.3504	0.36744			4905.89	0.27188	0.26675			14406	0.41321	0.36779
2226.1	0.35033	0.36744			4906.02	0.2967	0.26675			14406.1	0.35643	0.36779
2226.24	0.37433	0.36744			4906.15	0.28099	0.26675			14406.2	0.39595	0.36779
2226.37	0.35963	0.36744			4906.29	0.36778	0.32431			14406.4	0.4084	0.36779
2226.5	0.34532	0.36744			4906.42	0.2915	0.32431			14406.5	0.30283	0.36779
2226.64	0.34193	0.36744			4906.55	0.27245	0.32431			14406.6	0.34987	0.36779
2226.77	0.29562	0.36744			4906.69	0.34182	0.32431			14406.8	0.37459	0.36779
2226.9	0.35927	0.36744			4906.82	0.26489	0.32431			14406.9	0.3575	0.36779
2227.04	0.41451	0.36744			4906.95	0.29658	0.32431			14407	0.38336	0.36779
2227.17	0.42635	0.36744			4907.09	0.32414	0.32431			14407.2	0.34996	0.36779
2227.3	0.36947	0.36744			4907.22	0.30202	0.32431			14407.3	0.41996	0.36779
2227.44	0.28726	0.29427			4907.35	0.33205	0.32431			14407.4	0.32127	0.36779
2227.57	0.34265	0.29427			4907.49	0.35423	0.32431			14407.6	0.35779	0.36779
2227.7	0.30189	0.29427			4907.62	0.29552	0.32431			14407.7	0.3988	0.36779
2227.84	0.27683	0.29427			4907.75	0.3225	0.32431			14407.8	0.3999	0.36779
2227.97	0.3244	0.29427			4907.89	0.3442	0.32431			14408	0.34099	0.36779
2228.1	0.3132	0.29427			4908.02	0.28129	0.26675			14408.1	0.31913	0.36779
2228.24	0.27688	0.29427			4908.15	0.26024	0.26675			14408.2	0.38343	0.36779
2228.37	0.2487	0.29427			4908.29	0.31847	0.32431			14408.4	0.33372	0.36779
2228.5	0.26206	0.29427			4908.42	0.30949	0.32431			14408.5	0.34627	0.36779
2228.64	0.30096	0.29427			4908.55	0.3063	0.32431			14408.6	0.37881	0.36779
2228.77	0.32139	0.29427			4908.69	0.26846	0.26675			14408.8	0.37419	0.36779
2228.9	0.27326	0.29427			4908.82	0.28713	0.26675			14408.9	0.34873	0.36779
2229.04	0.34518	0.29427			4908.95	0.22616	0.26675			14409	0.37865	0.36779
2229.17	0.30015	0.29427			4909.09	0.29114	0.26675			14409.2	0.34144	0.36779
2229.3	0.33782	0.29427			4909.22	0.32088	0.32431			14409.3	0.38528	0.36779
2229.44	0.30213	0.29427			4909.35	0.29983	0.32431			14409.4	0.35369	0.36779
2229.57	0.33147	0.29427			4909.49	0.34041	0.32431			14409.6	0.39458	0.36779
2229.7	0.34716	0.29427			4909.62	0.36598	0.32431			14409.7	0.42531	0.36779
2229.84	0.31922	0.29427			4909.75	0.34009	0.32431			14409.8	0.36055	0.36779
2229.97	0.31279	0.29427			4909.89	0.31974	0.32431			14410	0.29585	0.36779
2230.1	0.2536	0.29427			4910.02	0.24951	0.26675			14410.1	0.36872	0.36779
2230.24	0.32558	0.29427			4910.15	0.29198	0.26675			14410.2	0.39408	0.36779
2230.37	0.30308	0.29427			4910.29	0.25485	0.26675			14410.4	0.35402	0.36779
2230.5	0.31294	0.29427			4910.42	0.22508	0.26675			14410.5	0.38531	0.36779
2230.64	0.28198	0.29427			4910.55	0.26412	0.26675			14410.6	0.38097	0.36779
2230.77	0.36369	0.36744			4910.69	0.20679	0.26675			14410.8	0.33861	0.36779
2230.9	0.36573	0.36744			4910.82	0.28153	0.26675			14410.9	0.4212	0.36779
2231.04	0.38917	0.36744			4910.95	0.31634	0.26675			14411	0.35273	0.36779
2231.17	0.36591	0.36744			4911.09	0.26758	0.26675			14411.2	0.37713	0.36779
2231.3	0.336	0.36744			4911.22	0.30033	0.32431			14411.3	0.36891	0.36779
2231.44	0.4132	0.36744			4911.35	0.31033	0.32431			14411.4	0.36548	0.36779
2231.57	0.35177	0.36744			4911.49	0.33674	0.32431			14411.6	0.37755	0.36779
2231.7	0.36898	0.36744			4911.62	0.34249	0.32431			14411.7	0.39394	0.36779
2231.84	0.40059	0.36744			4911.75	0.31797	0.32431			14411.8	0.36062	0.36779
2231.97	0.40935	0.36744			4911.89	0.36472	0.32431			14412	0.23532	0.31412
2232.1	0.32207	0.36744			4912.02	0.34351	0.32431			14412.1	0.29556	0.31412
2232.24	0.37811	0.36744			4912.15	0.28079	0.32431			14412.2	0.38511	0.36779
2232.37	0.34257	0.36744			4912.29	0.28417	0.32431			14412.4	0.37754	0.36779
2232.5	0.38646	0.36744			4912.42	0.3186	0.32431			14412.5	0.27507	0.31412
2232.64	0.37774	0.36744			4912.55	0.31426	0.32431			14412.6	0.37032	0.36779
2232.77	0.39588	0.36744			4912.69	0.36749	0.32431			14412.8	0.37742	0.36779
2232.9	0.34726	0.36744			4912.82	0.32512	0.32431			14412.9	0.37797	0.36779
2233.04	0.26551	0.29427			4912.95	0.33196	0.32431			14413	0.16966	0.20832
2233.17	0.32549	0.29427			4913.09	0.3835	0.32431			14413.2	0.22737	0.20832
2233.3	0.29793	0.29427			4913.22	0.35578	0.32431			14413.3	0.24033	0.20832
2233.44	0.2581	0.29427			4913.35	0.38695	0.32431			14413.4	0.21993	0.20832
2233.57	0.31921	0.29427			4913.49	0.28365	0.26675			14413.6	0.18909	0.20832
2233.7	0.30428	0.29427			4913.62	0.28544	0.26675			14413.7	0.20366	0.20832
2233.84	0.3397	0.29427			4913.75	0.26612	0.26675			14413.8	0.23515	0.20832
2233.97	0.32274	0.29427			4913.89	0.32105	0.26675			14414	0.23027	0.20832
2234.1	0.31801	0.29427			4914.02	0.28165	0.26675			14414.1	0.17652	0.20832
2234.24	0.32335	0.29427			4914.15	0.28556	0.26675			14414.2	0.22605	0.20832
2234.37	0.26956	0.29427			4914.29	0.25805	0.26675			14414.4	0.21256	0.20832
2234.5	0.25081	0.29427			4914.42	0.30844	0.32431			14414.5	0.14128	0.20832
2234.64	0.27811	0.29427			4914.55	0.34299	0.32431			14414.6	0.26691	0.20832
2234.77	0.3011	0.29427			4914.69	0.3276	0.32431			14414.8	0.2355	0.20832
2234.9	0.26972	0.29427			4914.82	0.3448	0.32431			14414.9	0.20999	0.20832
2235.04	0.28047	0.29427			4914.95	0.27373	0.32431			14415	0.21577	0.20832
2235.17	0.27564	0.29427			4915.09	0.29672	0.32431			14415.2	0.1993	0.20832
2235.3	0.33014	0.29427			4915.22	0.31496	0.32431			14415.3	0.19601	0.20832
2235.44	0.33401	0.29427			4915.35	0.34378	0.32431			14415.4	0.23935	0.20832
2235.57	0.27408	0.29427			4915.49	0.32387	0.32431			14415.6	0.24773	0.20832
2235.7	0.28996	0.29427			4915.62	0.33515	0.32431			14415.7	0.24132	0.20832
2235.84	0.29569	0.29427			4915.75	0.23232	0.26675			14415.8	0.16116	0.20832
2235.97	0.19188	0.21307			4915.89	0.23674	0.26675			14416	0.19558	0.20832
2236.1	0.2121	0.21307			4916.02	0.26072	0.26675			14416.1	0.17695	0.20832
2236.24	0.23689	0.21307			4916.15	0.29261	0.26675			14416.2	0.22194	0.20832
2236.37	0.20354	0.21307			4916.29	0.27072	0.26675			14416.4	0.20954	0.20832
2236.5	0.22278	0.21307			4916.42	0.3045	0.32431			14416.5	0.24939	0.20832
2236.64	0.19053	0.21307			4916.55	0.34292	0.32431			14416.6	0.26131	0.20832
2236.77	0.22565	0.21307			4916.69	0.35068	0.32431			14416.8	0.17818	0.20832
2236.9	0.21159	0.21307			4916.82	0.30843	0.32431			14416.9	0.24559	0.20832
2237.04	0.22776	0.21307			4916.95	0.31221	0.32431			14417	0.17556	0.20832
2237.17	0.18032	0.21307			4917.09	0.33539	0.32431			14417.2	0.20564	0.20832
2237.3	0.15055	0.21307			4917.22	0.28525	0.32431			14417.3	0.23572	0.20832
2237.44	0.23648	0.21307			4917.35	0.30344	0.32431			14417.4	0.18979	0.20832
2237.57	0.22511	0.21307			4917.49	0.34388	0.32431			14417.6	0.19592	0.20832
2237.7	0.29163	0.29427			4917.62	0.36344	0.32431			14417.7	0.19522	0.20832
2237.84	0.29292	0.29427			4917.75	0.36362	0.32431			14417.8	0.18436	0.20832
2237.97	0.24511	0.21307			4917.89	0.28417	0.26675			14418	0.22371	0.20832
2238.1	0.17319	0.21307			4918.02	0.28465	0.26675			14418.1	0.18677	0.20832
2238.24	0.19364	0.21307			4918.15	0.26903	0.26675			14418.2	0.23789	0.20832
2238.37	0.19155	0.21307			4918.29	0.33287	0.32431			14418.4	0.2167	0.20832
2238.5	0.15194	0.21307			4918.42	0.33121	0.32431			14418.5	0.2302	0.20832
2238.64	0.20857	0.21307			4918.55	0.32029	0.32431			14418.6	0.19072	0.20832
2238.77	0.17561	0.21307			4918.69	0.35218	0.32431			14418.8	0.20712	0.20832
2238.9	0.18674	0.21307			4918.82	0.33101	0.32431			14418.9	0.20204	0.20832
2239.04	0.20082	0.21307			4918.95	0.32523	0.32431			14419	0.2415	0.20832
2239.17	0.19532	0.21307			4919.09	0.36593	0.32431			14419.2	0.22581	0.20832
2239.3	0.23423	0.21307			4919.22	0.31472	0.32431			14419.3	0.21471	0.20832
2239.44	0.2153	0.21307			4919.35	0.30925	0.32431			14419.4	0.20381	0.20832
2239.57	0.21261	0.21307			4919.49	0.31491	0.32431			14419.6	0.25721	0.20832
2239.7	0.21717	0.21307			4919.62	0.31334	0.32431			14419.7	0.16545	0.20832
2239.84	0.23153	0.21307			4919.75	0.2809	0.26675			14419.8	0.25025	0.20832
2239.97	0.24622	0.21307			4919.89	0.26046	0.26675			14420	0.19851	0.20832
2240.1	0.20528	0.21307			4920.02	0.25851	0.26675			14420.1	0.22428	0.20832
2240.24	0.21281	0.21307			4920.15	0.29135	0.26675			14420.2	0.22442	0.20832
2240.37	0.19506	0.21307			4920.29	0.29005	0.26675			14420.4	0.23631	0.20832
2240.5	0.21434	0.21307			4920.42	0.34789	0.26675			14420.5	0.20897	0.20832
2240.64	0.18826	0.21307			4920.55	0.29091	0.26675			14420.6	0.18257	0.20832
2240.77	0.23311	0.21307			4920.69	0.26623	0.26675			14420.8	0.23818	0.20832
2240.9	0.21522	0.21307			4920.82	0.25071	0.26675			14420.9	0.22589	0.20832
2241.04	0.16382	0.21307			4920.95	0.27492	0.26675			14421	0.2202	0.20832
2241.17	0.20761	0.21307			4921.09	0.33075	0.26675			14421.2	0.22861	0.20832
2241.3	0.20701	0.21307			4921.22	0.29005	0.26675			14421.3	0.23824	0.20832
2241.44	0.22354	0.21307			4921.35	0.21773	0.26675			14421.4	0.16343	0.20832
2241.57	0.2019	0.21307			4921.49	0.30631	0.26675			14421.6	0.22687	0.20832
2241.7	0.19511	0.21307			4921.62	0.3339	0.26675			14421.7	0.23494	0.20832
2241.84	0.17797	0.21307			4921.75	0.27232	0.26675			14421.8	0.17814	0.20832
2241.97	0.24584	0.21307			4921.89	0.21425	0.26675			14422	0.25061	0.20832
2242.1	0.20262	0.21307			4922.02	0.2689	0.26675			14422.1	0.26285	0.20832
2242.24	0.21472	0.21307			4922.15	0.27467	0.26675			14422.2	0.23429	0.20832
2242.37	0.19095	0.21307			4922.29	0.32705	0.32431			14422.4	0.24291	0.20832
2242.5	0.18568	0.21307			4922.42	0.34412	0.32431			14422.5	0.27293	0.20832
2242.64	0.21194	0.21307			4922.55	0.33358	0.32431			14422.6	0.20737	0.20832
2242.77	0.19577	0.21307			4922.69	0.33887	0.32431			14422.8	0.1885	0.20832
2242.9	0.23196	0.21307			4922.82	0.29514	0.32431			14422.9	0.22459	0.20832
2243.04	0.21367	0.21307			4922.95	0.34131	0.32431			14423	0.22456	0.20832
2243.17	0.2049	0.21307			4923.09	0.25333	0.26675			14423.2	0.22132	0.20832
2243.3	0.21951	0.21307			4923.22	0.298	0.26675			14423.3	0.22037	0.20832
2243.44	0.22036	0.21307			4923.35	0.25441	0.26675			14423.4	0.19522	0.20832
2243.57	0.21227	0.21307			4923.49	0.27517	0.26675			14423.6	0.24134	0.20832
2243.7	0.21718	0.21307			4923.62	0.31141	0.32431			14423.7	0.21083	0.20832
2243.84	0.2235	0.21307			4923.75	0.28709	0.32431			14423.8	0.23803	0.20832
2243.97	0.23391	0.21307			4923.89	0.30622	0.32431			14424	0.19533	0.20832
2244.1	0.22276	0.21307			4924.02	0.32164	0.32431			14424.1	0.23148	0.20832
2244.24	0.19966	0.21307			4924.15	0.30898	0.32431			14424.2	0.23731	0.20832
2244.37	0.19645	0.21307			4924.29	0.38207	0.32431			14424.4	0.19102	0.20832
2244.5	0.20235	0.21307			4924.42	0.33534	0.32431			14424.5	0.20059	0.20832
2244.64	0.2015	0.21307			4924.55	0.30179	0.32431			14424.6	0.19096	0.20832
2244.77	0.19107	0.21307			4924.69	0.28006	0.26675			14424.8	0.24186	0.20832
2244.9	0.21135	0.21307			4924.82	0.26971	0.26675			14424.9	0.21808	0.20832
2245.04	0.2357	0.21307			4924.95	0.24418	0.26675			14425	0.2547	0.20832
2245.17	0.21148	0.21307			4925.09	0.26582	0.26675			14425.2	0.20097	0.20832
2245.3	0.20236	0.21307			4925.22	0.28854	0.26675			14425.3	0.21891	0.20832
2245.44	0.19325	0.21307			4925.35	0.18184	0.26675			14425.4	0.19239	0.20832
2245.57	0.20273	0.21307			4925.49	0.2336	0.26675			14425.6	0.25836	0.20832
2245.7	0.24269	0.21307			4925.62	0.33877	0.32431			14425.7	0.24505	0.20832
2245.84	0.20838	0.21307			4925.75	0.32968	0.32431			14425.8	0.20389	0.20832
2245.97	0.21846	0.21307			4925.89	0.33919	0.32431			14426	0.22404	0.20832
2246.1	0.22381	0.21307			4926.02	0.32085	0.32431			14426.1	0.22694	0.20832
2246.24	0.26668	0.21307			4926.15	0.24735	0.26675			14426.2	0.27833	0.20832
2246.37	0.24163	0.21307			4926.29	0.21128	0.26675			14426.4	0.25014	0.20832
2246.5	0.18718	0.21307			4926.42	0.3358	0.32431			14426.5	0.27122	0.20832
2246.64	0.17268	0.21307			4926.55	0.31064	0.32431			14426.6	0.23538	0.20832
2246.77	0.2461	0.21307			4926.69	0.3927	0.32431			14426.8	0.19736	0.20832
2246.9	0.21316	0.21307			4926.82	0.32213	0.32431			14426.9	0.22473	0.20832
2247.04	0.21173	0.21307			4926.95	0.36851	0.32431			14427	0.20021	0.20832
2247.17	0.17729	0.21307			4927.09	0.27797	0.26675			14427.2	0.23559	0.20832
2247.3	0.17986	0.21307			4927.22	0.25777	0.26675			14427.3	0.22709	0.20832
2247.44	0.19234	0.21307			4927.35	0.27778	0.26675			14427.4	0.28427	0.20832
2247.57	0.22429	0.21307			4927.49	0.33934	0.32431			14427.6	0.20542	0.20832
2247.7	0.18806	0.21307			4927.62	0.34875	0.32431			14427.7	0.21998	0.20832
2247.84	0.16012	0.21307			4927.75	0.30574	0.32431			14427.8	0.22009	0.20832
2247.97	0.21743	0.21307			4927.89	0.30503	0.32431			14428	0.18523	0.20832
2248.1	0.22165	0.21307			4928.02	0.26141	0.32431			14428.1	0.25031	0.20832
2248.24	0.21766	0.21307			4928.15	0.29884	0.32431			14428.2	0.21197	0.20832
2248.37	0.23488	0.21307			4928.29	0.34738	0.32431			14428.4	0.27333	0.20832
2248.5	0.22626	0.21307			4928.42	0.30043	0.32431			14428.5	0.20988	0.20832
2248.64	0.20443	0.21307			4928.55	0.24372	0.26675			14428.6	0.19642	0.20832
2248.77	0.24367	0.21307			4928.69	0.29227	0.26675			14428.8	0.22541	0.20832
2248.9	0.20324	0.21307			4928.82	0.30418	0.26675			14428.9	0.15771	0.20832
2249.04	0.15885	0.21307			4928.95	0.28434	0.26675			14429	0.18788	0.20832
2249.17	0.22656	0.21307			4929.09	0.35861	0.32431			14429.2	0.19354	0.20832
2249.3	0.20021	0.21307			4929.22	0.3968	0.32431			14429.3	0.2185	0.20832
2249.44	0.16467	0.21307			4929.35	0.34988	0.32431			14429.4	0.21603	0.20832
2249.57	0.20613	0.21307			4929.49	0.32343	0.32431			14429.6	0.23269	0.20832
2249.7	0.19344	0.21307			4929.62	0.27448	0.32431			14429.7	0.21216	0.20832
2249.84	0.21833	0.21307			4929.75	0.32021	0.32431			14429.8	0.24847	0.20832
2249.97	0.25286	0.21307			4929.89	0.34959	0.32431			14430	0.23601	0.20832
2250.1	0.22506	0.21307			4930.02	0.33392	0.32431			14430.1	0.22136	0.20832
2250.24	0.22375	0.21307			4930.15	0.36287	0.32431			14430.2	0.20768	0.20832
2250.37	0.23604	0.21307			4930.29	0.28385	0.32431			14430.4	0.21289	0.20832
2250.5	0.25146	0.21307			4930.42	0.32937	0.32431			14430.5	0.18033	0.20832
2250.64	0.21653	0.21307			4930.55	0.32565	0.32431			14430.6	0.26648	0.20832
2250.77	0.21891	0.21307			4930.69	0.31839	0.32431			14430.8	0.21692	0.20832
2250.9	0.20133	0.21307			4930.82	0.34992	0.32431			14430.9	0.24753	0.20832
2251.04	0.23837	0.21307			4930.95	0.33834	0.32431			14431	0.24669	0.20832
2251.17	0.18075	0.21307			4931.09	0.32161	0.32431			14431.2	0.20495	0.20832
2251.3	0.23111	0.21307			4931.22	0.26099	0.32431			14431.3	0.25262	0.20832
2251.44	0.26015	0.21307			4931.35	0.29295	0.32431			14431.4	0.21639	0.20832
2251.57	0.25122	0.21307			4931.49	0.30554	0.32431			14431.6	0.19855	0.20832
2251.7	0.20285	0.21307			4931.62	0.34607	0.32431			14431.7	0.20709	0.20832
2251.84	0.2056	0.21307			4931.75	0.27552	0.32431			14431.8	0.16747	0.20832
2251.97	0.23634	0.21307			4931.89	0.34483	0.32431			14432	0.23989	0.20832
2252.1	0.21946	0.21307			4932.02	0.31544	0.32431			14432.1	0.13342	0.20832
2252.24	0.18615	0.21307			4932.15	0.30043	0.32431			14432.2	0.23257	0.20832
2252.37	0.17069	0.21307			4932.29	0.29769	0.32431			14432.4	0.26466	0.20832
2252.5	0.19109	0.21307			4932.42	0.27711	0.26675			14432.5	0.19233	0.20832
2252.64	0.19038	0.21307			4932.55	0.28686	0.26675			14432.6	0.23423	0.20832
2252.77	0.21788	0.21307			4932.69	0.2414	0.26675			14432.8	0.21172	0.20832
2252.9	0.22475	0.21307			4932.82	0.30838	0.32431			14432.9	0.18091	0.20832
2253.04	0.20112	0.21307			4932.95	0.2851	0.32431			14433	0.25523	0.20832
2253.17	0.21972	0.21307			4933.09	0.30295	0.32431			14433.2	0.25014	0.20832
2253.3	0.21765	0.21307			4933.22	0.32621	0.32431			14433.3	0.22755	0.20832
2253.44	0.20693	0.21307			4933.35	0.2831	0.32431			14433.4	0.20175	0.20832
2253.57	0.226	0.21307			4933.49	0.34751	0.32431			14433.6	0.19772	0.20832
2253.7	0.24165	0.21307			4933.62	0.35804	0.32431			14433.7	0.2047	0.20832
2253.84	0.21192	0.21307			4933.75	0.29298	0.32431			14433.8	0.24404	0.20832
2253.97	0.24616	0.21307			4933.89	0.32794	0.32431			14434	0.23984	0.20832
2254.1	0.23174	0.21307			4934.02	0.32043	0.32431			14434.1	0.1897	0.20832
2254.24	0.24505	0.21307			4934.15	0.33126	0.32431			14434.2	0.18812	0.20832
2254.37	0.18567	0.21307			4934.29	0.30426	0.32431			14434.4	0.21478	0.20832
2254.5	0.22853	0.21307			4934.42	0.33772	0.32431			14434.5	0.22181	0.20832
2254.64	0.2607	0.21307			4934.55	0.25656	0.32431			14434.6	0.218	0.20832
2254.77	0.23394	0.21307			4934.69	0.31549	0.32431			14434.8	0.24927	0.20832
2254.9	0.20891	0.21307			4934.82	0.33895	0.32431			14434.9	0.18131	0.20832
2255.04	0.19908	0.21307			4934.95	0.36136	0.32431			14435	0.22303	0.20832
2255.17	0.19351	0.21307			4935.09	0.33073	0.32431			14435.2	0.25466	0.20832
2255.3	0.24943	0.21307			4935.22	0.30065	0.32431			14435.3	0.24159	0.20832
2255.44	0.21792	0.21307			4935.35	0.2771	0.26675			14435.4	0.23092	0.20832
2255.57	0.19999	0.21307			4935.49	0.26552	0.26675			14435.6	0.2275	0.20832
2255.7	0.23598	0.21307			4935.62	0.26275	0.26675			14435.7	0.21105	0.20832
2255.84	0.213	0.21307			4935.75	0.29598	0.26675			14435.8	0.20958	0.20832
2255.97	0.22208	0.21307			4935.89	0.28495	0.26675			14436	0.20997	0.20832
2256.1	0.23383	0.21307			4936.02	0.37537	0.32431			14436.1	0.21855	0.20832
2256.24	0.18397	0.21307			4936.15	0.38213	0.32431			14436.2	0.1854	0.20832
2256.37	0.23385	0.21307			4936.29	0.31586	0.32431			14436.4	0.15582	0.20832
2256.5	0.18988	0.21307			4936.42	0.31665	0.32431			14436.5	0.18769	0.20832
2256.64	0.22395	0.21307			4936.55	0.28888	0.26675			14436.6	0.22346	0.20832
2256.77	0.2128	0.21307			4936.69	0.25077	0.26675			14436.8	0.25781	0.20832
2256.9	0.22059	0.21307			4936.82	0.25186	0.26675			14436.9	0.26753	0.20832
2257.04	0.22664	0.21307			4936.95	0.34548	0.32431			14437	0.21396	0.20832
2257.17	0.2361	0.21307			4937.09	0.30036	0.32431			14437.2	0.21931	0.20832
2257.3	0.20738	0.21307			4937.22	0.30049	0.32431			14437.3	0.23969	0.20832
2257.44	0.22778	0.21307			4937.35	0.31047	0.32431			14437.4	0.24733	0.20832
2257.57	0.20076	0.21307			4937.49	0.29521	0.32431			14437.6	0.25045	0.20832
2257.7	0.20499	0.21307			4937.62	0.29114	0.32431			14437.7	0.19816	0.20832
2257.84	0.21231	0.21307			4937.75	0.31714	0.32431			14437.8	0.22398	0.20832
2257.97	0.21908	0.21307			4937.89	0.34077	0.32431			14438	0.23898	0.20832
2258.1	0.22182	0.21307			4938.02	0.34939	0.32431			14438.1	0.20077	0.20832
2258.24	0.21825	0.21307			4938.15	0.34733	0.32431			14438.2	0.25469	0.20832
2258.37	0.22123	0.21307			4938.29	0.26109	0.26675			14438.4	0.22851	0.20832
2258.5	0.21222	0.21307			4938.42	0.26707	0.26675			14438.5	0.1288	0.20832
2258.64	0.20396	0.21307			4938.55	0.27689	0.26675			14438.6	0.2411	0.20832
2258.77	0.20841	0.21307			4938.69	0.26569	0.26675			14438.8	0.26124	0.20832
2258.9	0.18558	0.21307			4938.82	0.30071	0.32431			14438.9	0.23462	0.20832
2259.04	0.27239	0.29427			4938.95	0.32512	0.32431			14439	0.22141	0.20832
2259.17	0.28334	0.29427			4939.09	0.38552	0.32431			14439.2	0.24295	0.20832
2259.3	0.25415	0.29427			4939.22	0.33354	0.32431			14439.3	0.25723	0.20832
2259.44	0.3127	0.29427			4939.35	0.34419	0.32431			14439.4	0.23148	0.20832
2259.57	0.30952	0.29427			4939.49	0.34027	0.32431			14439.6	0.24613	0.20832
2259.7	0.28106	0.29427			4939.62	0.25701	0.26675			14439.7	0.21768	0.20832
2259.84	0.32408	0.29427			4939.75	0.29515	0.26675			14439.8	0.23061	0.20832
2259.97	0.3086	0.29427			4939.89	0.23556	0.26675			14440	0.2623	0.20832
2260.1	0.1963	0.29427			4940.02	0.27586	0.26675			14440.1	0.23707	0.20832
2260.24	0.27801	0.29427			4940.15	0.22919	0.26675			14440.2	0.24453	0.20832
2260.37	0.24436	0.29427			4940.29	0.22661	0.26675			14440.4	0.23814	0.20832
2260.5	0.28724	0.29427			4940.42	0.32374	0.26675			14440.5	0.19107	0.20832
2260.64	0.29394	0.29427			4940.55	0.25602	0.26675			14440.6	0.24221	0.20832
2260.77	0.285	0.29427			4940.69	0.20973	0.26675			14440.8	0.20408	0.20832
2260.9	0.24208	0.29427			4940.82	0.32714	0.32431			14440.9	0.23047	0.20832
2261.04	0.29387	0.29427			4940.95	0.28216	0.32431			14441	0.19854	0.20832
2261.17	0.27788	0.29427			4941.09	0.37294	0.32431			14441.2	0.2141	0.20832
2261.3	0.29126	0.29427			4941.22	0.24093	0.26675			14441.3	0.26111	0.20832
2261.44	0.32753	0.29427			4941.35	0.27093	0.26675			14441.4	0.20512	0.20832
2261.57	0.31669	0.29427			4941.49	0.25464	0.26675			14441.6	0.18816	0.20832
2261.7	0.26908	0.29427			4941.62	0.28084	0.26675			14441.7	0.19691	0.20832
2261.84	0.33659	0.36744			4941.75	0.27264	0.26675			14441.8	0.20375	0.20832
2261.97	0.37772	0.36744			4941.89	0.25505	0.26675			14442	0.19708	0.20832
2262.1	0.34986	0.36744			4942.02	0.3034	0.32431			14442.1	0.19687	0.20832
2262.24	0.3489	0.36744			4942.15	0.34711	0.32431			14442.2	0.19277	0.20832
2262.37	0.39497	0.36744			4942.29	0.26101	0.26675			14442.4	0.20804	0.20832
2262.5	0.38134	0.36744			4942.42	0.20465	0.18378			14442.5	0.2034	0.20832
2262.64	0.32057	0.29427			4942.55	0.1985	0.18378			14442.6	0.23245	0.20832
2262.77	0.2343	0.29427			4942.69	0.17147	0.18378			14442.8	0.17669	0.20832
2262.9	0.33036	0.29427			4942.82	0.17966	0.18378			14442.9	0.16678	0.20832
2263.04	0.27063	0.29427			4942.95	0.2024	0.18378			14443	0.19973	0.20832
2263.17	0.36234	0.29427			4943.09	0.21408	0.18378			14443.2	0.18969	0.20832
2263.3	0.3224	0.29427			4943.22	0.17791	0.18378			14443.3	0.21735	0.20832
2263.44	0.31542	0.29427			4943.35	0.20677	0.18378			14443.4	0.18581	0.20832
2263.57	0.29701	0.29427			4943.49	0.16577	0.18378			14443.6	0.19022	0.20832
2263.7	0.33632	0.29427			4943.62	0.18876	0.18378			14443.7	0.22819	0.20832
2263.84	0.39703	0.29427			4943.75	0.22623	0.18378			14443.8	0.18591	0.20832
2263.97	0.27104	0.29427			4943.89	0.18746	0.18378			14444	0.24751	0.20832
2264.1	0.23481	0.29427			4944.02	0.17064	0.18378			14444.1	0.32347	0.31412
2264.24	0.30296	0.29427			4944.15	0.19745	0.18378			14444.2	0.37702	0.36779
2264.37	0.2804	0.29427			4944.29	0.20388	0.18378			14444.4	0.38666	0.36779
2264.5	0.26063	0.29427			4944.42	0.20607	0.18378			14444.5	0.38086	0.36779
2264.64	0.2903	0.29427			4944.55	0.21465	0.18378			14444.6	0.3903	0.36779
2264.77	0.25704	0.29427			4944.69	0.19691	0.18378			14444.8	0.34359	0.36779
2264.9	0.27604	0.29427			4944.82	0.18514	0.18378			14444.9	0.35188	0.36779
2265.04	0.31405	0.29427			4944.95	0.18179	0.18378			14445	0.38455	0.36779
2265.17	0.31847	0.29427			4945.09	0.16455	0.18378			14445.2	0.34831	0.36779
2265.3	0.29943	0.29427			4945.22	0.20093	0.18378			14445.3	0.34526	0.36779
2265.44	0.35537	0.29427			4945.35	0.19481	0.18378			14445.4	0.37793	0.36779
2265.57	0.34739	0.29427			4945.49	0.2051	0.18378			14445.6	0.33463	0.36779
2265.7	0.28795	0.29427			4945.62	0.1999	0.18378			14445.7	0.39853	0.36779
2265.84	0.30588	0.29427			4945.75	0.16642	0.18378			14445.8	0.33629	0.36779
2265.97	0.32911	0.29427			4945.89	0.15868	0.18378			14446	0.38426	0.36779
2266.1	0.3067	0.29427			4946.02	0.17503	0.18378			14446.1	0.40428	0.36779
2266.24	0.28325	0.29427			4946.15	0.19228	0.18378			14446.2	0.3777	0.36779
2266.37	0.31422	0.29427			4946.29	0.15458	0.18378			14446.4	0.3963	0.36779
2266.5	0.29925	0.29427			4946.42	0.13203	0.18378			14446.5	0.34786	0.36779
2266.64	0.35261	0.29427			4946.55	0.19241	0.18378			14446.6	0.32661	0.36779
2266.77	0.33039	0.29427			4946.69	0.17297	0.18378			14446.8	0.34292	0.36779
2266.9	0.31796	0.29427			4946.82	0.20607	0.18378			14446.9	0.4237	0.36779
2267.04	0.34087	0.29427			4946.95	0.18418	0.18378			14447	0.34926	0.36779
2267.17	0.32912	0.29427			4947.09	0.13752	0.18378			14447.2	0.33637	0.36779
2267.3	0.27949	0.29427			4947.22	0.14798	0.18378			14447.3	0.33328	0.36779
2267.44	0.28582	0.29427			4947.35	0.19033	0.18378			14447.4	0.41015	0.36779
2267.57	0.30181	0.29427			4947.49	0.17581	0.18378			14447.6	0.36372	0.36779
2267.7	0.34594	0.29427			4947.62	0.19366	0.18378			14447.7	0.39552	0.36779
2267.84	0.28947	0.29427			4947.75	0.19066	0.18378			14447.8	0.42562	0.36779
2267.97	0.31442	0.29427			4947.89	0.208	0.18378			14448	0.41405	0.36779
2268.1	0.34592	0.29427			4948.02	0.13773	0.18378			14448.1	0.37148	0.36779
2268.24	0.31839	0.29427			4948.15	0.16507	0.18378			14448.2	0.32744	0.36779
2268.37	0.27195	0.29427			4948.29	0.15676	0.18378			14448.4	0.38638	0.36779
2268.5	0.29599	0.29427			4948.42	0.20608	0.18378			14448.5	0.34719	0.36779
2268.64	0.29218	0.29427			4948.55	0.1754	0.18378			14448.6	0.38397	0.36779
2268.77	0.29262	0.29427			4948.69	0.21441	0.18378			14448.8	0.39746	0.36779
2268.9	0.32145	0.29427			4948.82	0.24963	0.18378			14448.9	0.40399	0.36779
2269.04	0.29813	0.29427			4948.95	0.2049	0.18378			14449	0.31103	0.36779
2269.17	0.41244	0.36744			4949.09	0.18361	0.18378			14449.2	0.33156	0.36779
2269.3	0.30065	0.36744			4949.22	0.16509	0.18378			14449.3	0.33431	0.36779
2269.44	0.3952	0.36744			4949.35	0.17571	0.18378			14449.4	0.35577	0.36779
2269.57	0.3512	0.36744			4949.49	0.18061	0.18378			14449.6	0.36765	0.36779
2269.7	0.34409	0.36744			4949.62	0.20072	0.18378			14449.7	0.3615	0.36779
2269.84	0.29896	0.29427			4949.75	0.1762	0.18378			14449.8	0.40468	0.36779
2269.97	0.28251	0.29427			4949.89	0.20371	0.18378			14450	0.3553	0.36779
2270.1	0.30648	0.29427			4950.02	0.21376	0.18378			14450.1	0.39988	0.36779
2270.24	0.30501	0.29427			4950.15	0.21825	0.18378			14450.2	0.41551	0.36779
2270.37	0.23791	0.29427			4950.29	0.19443	0.18378			14450.4	0.35665	0.36779
2270.5	0.27715	0.29427			4950.42	0.14426	0.18378			14450.5	0.3658	0.36779
2270.64	0.32546	0.29427			4950.55	0.17868	0.18378			14450.6	0.3547	0.36779
2270.77	0.30437	0.29427			4950.69	0.18188	0.18378			14450.8	0.36901	0.36779
2270.9	0.25235	0.29427			4950.82	0.20796	0.18378			14450.9	0.36977	0.36779
2271.04	0.32937	0.29427			4950.95	0.19661	0.18378			14451	0.39694	0.36779
2271.17	0.35881	0.36744			4951.09	0.18521	0.18378			14451.2	0.41847	0.36779
2271.3	0.40238	0.36744			4951.22	0.17648	0.18378			14451.3	0.37325	0.36779
2271.44	0.36548	0.36744			4951.35	0.19271	0.18378			14451.4	0.37344	0.36779
2271.57	0.35134	0.36744			4951.49	0.20319	0.18378			14451.6	0.3725	0.36779
2271.7	0.36927	0.36744			4951.62	0.16671	0.18378			14451.7	0.37891	0.36779
2271.84	0.39114	0.36744			4951.75	0.16331	0.18378			14451.8	0.35529	0.36779
2271.97	0.33711	0.36744			4951.89	0.19933	0.18378			14452	0.38691	0.36779
2272.1	0.31608	0.36744			4952.02	0.15537	0.18378			14452.1	0.38419	0.36779
2272.24	0.32852	0.36744			4952.15	0.18925	0.18378			14452.2	0.37206	0.36779
2272.37	0.3369	0.36744			4952.29	0.18344	0.18378			14452.4	0.40108	0.36779
2272.5	0.39566	0.36744			4952.42	0.18234	0.18378			14452.5	0.43943	0.36779
2272.64	0.41457	0.36744			4952.55	0.17741	0.18378			14452.6	0.40591	0.36779
2272.77	0.36725	0.36744			4952.69	0.16052	0.18378			14452.8	0.35505	0.36779
2272.9	0.28949	0.29427			4952.82	0.17095	0.18378			14452.9	0.41981	0.36779
2273.04	0.24424	0.29427			4952.95	0.14656	0.18378			14453	0.31544	0.36779
2273.17	0.30827	0.29427			4953.09	0.13755	0.18378			14453.2	0.31948	0.36779
2273.3	0.31703	0.29427			4953.22	0.17841	0.18378			14453.3	0.39393	0.36779
2273.44	0.32745	0.29427			4953.35	0.18804	0.18378			14453.4	0.40993	0.36779
2273.57	0.30478	0.29427			4953.49	0.14971	0.18378			14453.6	0.33527	0.36779
2273.7	0.24239	0.29427			4953.62	0.17566	0.18378			14453.7	0.3714	0.36779
2273.84	0.29911	0.29427			4953.75	0.15688	0.18378			14453.8	0.38739	0.36779
2273.97	0.31247	0.29427			4953.89	0.21952	0.18378			14454	0.33093	0.36779
2274.1	0.2923	0.29427			4954.02	0.17001	0.18378			14454.1	0.41749	0.36779
2274.24	0.2995	0.29427			4954.15	0.22869	0.18378			14454.2	0.33729	0.36779
2274.37	0.31201	0.29427			4954.29	0.19176	0.18378			14454.4	0.3816	0.36779
2274.5	0.32861	0.29427			4954.42	0.15262	0.18378			14454.5	0.36698	0.36779
2274.64	0.30107	0.29427			4954.55	0.22371	0.18378			14454.6	0.38591	0.36779
2274.77	0.31874	0.29427			4954.69	0.2246	0.18378			14454.8	0.3944	0.36779
2274.9	0.23775	0.29427			4954.82	0.18101	0.18378			14454.9	0.30069	0.36779
2275.04	0.28592	0.29427			4954.95	0.18431	0.18378			14455	0.38129	0.36779
2275.17	0.28923	0.29427			4955.09	0.18424	0.18378			14455.2	0.34623	0.36779
2275.3	0.3039	0.29427			4955.22	0.16745	0.18378			14455.3	0.33761	0.36779
2275.44	0.28707	0.29427			4955.35	0.14797	0.18378			14455.4	0.36129	0.36779
2275.57	0.33306	0.29427			4955.49	0.21694	0.18378			14455.6	0.28745	0.31412
2275.7	0.24321	0.29427			4955.62	0.21214	0.18378			14455.7	0.31425	0.31412
2275.84	0.30696	0.29427			4955.75	0.19848	0.18378			14455.8	0.29457	0.31412
2275.97	0.31071	0.29427			4955.89	0.18648	0.18378			14456	0.29041	0.31412
2276.1	0.2866	0.29427			4956.02	0.22893	0.18378			14456.1	0.41034	0.36779
2276.24	0.30072	0.29427			4956.15	0.17826	0.18378			14456.2	0.33808	0.36779
2276.37	0.28137	0.29427			4956.29	0.2351	0.18378			14456.4	0.41007	0.36779
2276.5	0.31358	0.29427			4956.42	0.1784	0.18378			14456.5	0.34681	0.36779
2276.64	0.283	0.29427			4956.55	0.18374	0.18378			14456.6	0.32314	0.36779
2276.77	0.30872	0.29427			4956.69	0.18461	0.18378			14456.8	0.33952	0.36779
2276.9	0.2988	0.29427			4956.82	0.15983	0.18378			14456.9	0.32198	0.36779
2277.04	0.30715	0.29427			4956.95	0.20756	0.18378			14457	0.33483	0.36779
2277.17	0.29422	0.29427			4957.09	0.19917	0.18378			14457.2	0.38886	0.36779
2277.3	0.30598	0.29427			4957.22	0.17234	0.18378			14457.3	0.40847	0.36779
2277.44	0.27901	0.29427			4957.35	0.1624	0.18378			14457.4	0.38176	0.36779
2277.57	0.26279	0.29427			4957.49	0.19362	0.18378			14457.6	0.30483	0.36779
2277.7	0.33157	0.29427			4957.62	0.1456	0.18378			14457.7	0.42898	0.36779
2277.84	0.31479	0.29427			4957.75	0.16876	0.18378			14457.8	0.38668	0.36779
2277.97	0.32639	0.29427			4957.89	0.25034	0.18378			14458	0.37483	0.36779
2278.1	0.33137	0.29427			4958.02	0.18372	0.18378			14458.1	0.38241	0.36779
2278.24	0.27568	0.29427			4958.15	0.19844	0.18378			14458.2	0.38624	0.36779
2278.37	0.31498	0.29427			4958.29	0.18817	0.18378			14458.4	0.40231	0.36779
2278.5	0.29233	0.29427			4958.42	0.18208	0.18378			14458.5	0.32685	0.36779
2278.64	0.29629	0.29427			4958.55	0.17847	0.18378			14458.6	0.3816	0.36779
2278.77	0.30242	0.29427			4958.69	0.16679	0.18378			14458.8	0.39302	0.36779
2278.9	0.28272	0.29427			4958.82	0.17372	0.18378			14458.9	0.38811	0.36779
2279.04	0.30275	0.29427			4958.95	0.17559	0.18378			14459	0.37452	0.36779
2279.17	0.29858	0.29427			4959.09	0.19779	0.18378			14459.2	0.39351	0.36779
2279.3	0.28019	0.29427			4959.22	0.17499	0.18378			14459.3	0.36146	0.36779
2279.44	0.30294	0.29427			4959.35	0.17548	0.18378			14459.4	0.39193	0.36779
2279.57	0.28669	0.29427			4959.49	0.18026	0.18378			14459.6	0.3518	0.36779
2279.7	0.31031	0.29427			4959.62	0.18819	0.18378			14459.7	0.38582	0.36779
2279.84	0.30126	0.29427			4959.75	0.18269	0.18378			14459.8	0.38457	0.36779
2279.97	0.28513	0.29427			4959.89	0.13243	0.18378			14460	0.34479	0.36779
2280.1	0.30405	0.29427			4960.02	0.16212	0.18378			14460.1	0.38991	0.36779
2280.24	0.33828	0.29427			4960.15	0.15879	0.18378			14460.2	0.36437	0.36779
2280.37	0.32638	0.29427			4960.29	0.18373	0.18378			14460.4	0.32992	0.36779
2280.5	0.29364	0.29427			4960.42	0.16998	0.18378			14460.5	0.38536	0.36779
2280.64	0.26203	0.29427			4960.55	0.1891	0.18378			14460.6	0.36793	0.36779
2280.77	0.32713	0.29427			4960.69	0.16673	0.18378			14460.8	0.38839	0.36779
2280.9	0.33626	0.29427			4960.82	0.2122	0.18378			14460.9	0.38096	0.36779
2281.04	0.29634	0.29427			4960.95	0.21587	0.18378			14461	0.38347	0.36779
2281.17	0.31428	0.29427			4961.09	0.14996	0.18378			14461.2	0.29399	0.36779
2281.3	0.31624	0.29427			4961.22	0.15955	0.18378			14461.3	0.4	0.36779
2281.44	0.34996	0.29427			4961.35	0.15425	0.18378			14461.4	0.37311	0.36779
2281.57	0.36909	0.29427			4961.49	0.20212	0.18378			14461.6	0.37101	0.36779
2281.7	0.3372	0.29427			4961.62	0.17387	0.18378			14461.7	0.43243	0.36779
2281.84	0.30648	0.29427			4961.75	0.1715	0.18378			14461.8	0.41001	0.36779
2281.97	0.2886	0.29427			4961.89	0.1508	0.18378			14462	0.3554	0.36779
2282.1	0.29405	0.29427			4962.02	0.15878	0.18378			14462.1	0.30393	0.36779
2282.24	0.26467	0.29427			4962.15	0.19319	0.18378			14462.2	0.38426	0.36779
2282.37	0.29198	0.29427			4962.29	0.20651	0.18378			14462.4	0.33427	0.36779
2282.5	0.36887	0.36744			4962.42	0.21574	0.18378			14462.5	0.40351	0.36779
2282.64	0.37196	0.36744			4962.55	0.16232	0.18378			14462.6	0.42704	0.36779
2282.77	0.38694	0.36744			4962.69	0.22046	0.18378			14462.8	0.34662	0.36779
2282.9	0.39815	0.36744			4962.82	0.18269	0.18378			14462.9	0.38543	0.36779
2283.04	0.40378	0.36744			4962.95	0.19532	0.18378			14463	0.37463	0.36779
2283.17	0.3547	0.36744			4963.09	0.1881	0.18378			14463.2	0.41727	0.36779
2283.3	0.37602	0.36744			4963.22	0.2051	0.18378			14463.3	0.37231	0.36779
2283.44	0.40096	0.36744			4963.35	0.175	0.18378			14463.4	0.26886	0.31412
2283.57	0.31494	0.29427			4963.49	0.21026	0.18378			14463.6	0.43624	0.36779
2283.7	0.29831	0.29427			4963.62	0.171	0.18378			14463.7	0.35895	0.36779
2283.84	0.33016	0.29427			4963.75	0.17009	0.18378			14463.8	0.36209	0.36779
2283.97	0.2354	0.29427			4963.89	0.16882	0.18378			14464	0.342	0.36779
2284.1	0.279	0.29427			4964.02	0.21073	0.18378			14464.1	0.39967	0.36779
2284.24	0.32111	0.29427			4964.15	0.21117	0.18378			14464.2	0.37029	0.36779
2284.37	0.2387	0.29427			4964.29	0.17784	0.18378			14464.4	0.38533	0.36779
2284.5	0.30339	0.29427			4964.42	0.16469	0.18378			14464.5	0.39035	0.36779
2284.64	0.27274	0.29427			4964.55	0.16569	0.18378			14464.6	0.37036	0.36779
2284.77	0.32669	0.29427			4964.69	0.18218	0.18378			14464.8	0.4045	0.36779
2284.9	0.3147	0.29427			4964.82	0.19988	0.18378			14464.9	0.40513	0.36779
2285.04	0.29739	0.29427			4964.95	0.19501	0.18378			14465	0.4019	0.36779
2285.17	0.25056	0.29427			4965.09	0.19001	0.18378			14465.2	0.33748	0.36779
2285.3	0.33021	0.29427			4965.22	0.20773	0.18378			14465.3	0.40861	0.36779
2285.44	0.32615	0.29427			4965.35	0.19625	0.18378			14465.4	0.3811	0.36779
2285.57	0.30584	0.29427			4965.49	0.1959	0.18378			14465.6	0.39706	0.36779
2285.7	0.26952	0.29427			4965.62	0.18031	0.18378			14465.7	0.38542	0.36779
2285.84	0.32263	0.29427			4965.75	0.1749	0.18378			14465.8	0.33539	0.36779
2285.97	0.35216	0.29427			4965.89	0.18528	0.18378			14466	0.35925	0.36779
2286.1	0.37255	0.29427			4966.02	0.14043	0.18378			14466.1	0.28956	0.31412
2286.24	0.25936	0.29427			4966.15	0.19038	0.18378			14466.2	0.36638	0.36779
2286.37	0.36362	0.29427			4966.29	0.17175	0.18378			14466.4	0.38051	0.36779
2286.5	0.3122	0.29427			4966.42	0.2041	0.18378			14466.5	0.35807	0.36779
2286.64	0.31347	0.29427			4966.55	0.21553	0.18378			14466.6	0.30481	0.36779
2286.77	0.28848	0.29427			4966.69	0.16604	0.18378			14466.8	0.38241	0.36779
2286.9	0.28682	0.29427			4966.82	0.18446	0.18378			14466.9	0.43121	0.36779
2287.04	0.30552	0.29427			4966.95	0.18589	0.18378			14467	0.40928	0.36779
2287.17	0.29217	0.29427			4967.09	0.17102	0.18378			14467.2	0.39464	0.36779
2287.3	0.31463	0.29427			4967.22	0.18045	0.18378			14467.3	0.40495	0.36779
2287.44	0.26629	0.29427			4967.35	0.19141	0.18378			14467.4	0.28456	0.31412
2287.57	0.33033	0.29427			4967.49	0.17741	0.18378			14467.6	0.35158	0.36779
2287.7	0.28768	0.29427			4967.62	0.20413	0.18378			14467.7	0.37818	0.36779
2287.84	0.30066	0.29427			4967.75	0.17822	0.18378			14467.8	0.39254	0.36779
2287.97	0.30908	0.29427			4967.89	0.17244	0.18378			14468	0.34189	0.36779
2288.1	0.34291	0.36744			4968.02	0.20273	0.18378			14468.1	0.402	0.36779
2288.24	0.36831	0.36744			4968.15	0.17339	0.18378			14468.2	0.40017	0.36779
2288.37	0.37188	0.36744			4968.29	0.20001	0.18378			14468.4	0.3669	0.36779
2288.5	0.38744	0.36744			4968.42	0.18171	0.18378			14468.5	0.33953	0.36779
2288.64	0.38367	0.36744			4968.55	0.17457	0.18378			14468.6	0.38057	0.36779
2288.77	0.38648	0.36744			4968.69	0.20457	0.18378			14468.8	0.35533	0.36779
2288.9	0.4109	0.36744			4968.82	0.19035	0.18378			14468.9	0.40909	0.36779
2289.04	0.36399	0.36744			4968.95	0.19133	0.18378			14469	0.29666	0.36779
2289.17	0.31218	0.29427			4969.09	0.20008	0.18378			14469.2	0.41468	0.36779
2289.3	0.25807	0.29427			4969.22	0.20654	0.18378			14469.3	0.39459	0.36779
2289.44	0.33875	0.29427			4969.35	0.22653	0.26675			14469.4	0.34257	0.36779
2289.57	0.32178	0.29427			4969.49	0.29384	0.26675			14469.6	0.41235	0.36779
2289.7	0.31174	0.29427			4969.62	0.31434	0.32431			14469.7	0.32332	0.36779
2289.84	0.29502	0.29427			4969.75	0.28057	0.32431			14469.8	0.35561	0.36779
2289.97	0.33939	0.29427			4969.89	0.32481	0.32431			14470	0.38906	0.36779
2290.1	0.23984	0.29427			4970.02	0.30762	0.32431			14470.1	0.38409	0.36779
2290.24	0.29391	0.29427			4970.15	0.29935	0.32431			14470.2	0.39913	0.36779
2290.37	0.25231	0.29427			4970.29	0.27706	0.32431			14470.4	0.43312	0.36779
2290.5	0.26923	0.29427			4970.42	0.31756	0.32431			14470.5	0.38442	0.36779
2290.64	0.30791	0.29427			4970.55	0.27555	0.32431			14470.6	0.34538	0.36779
2290.77	0.27791	0.29427			4970.69	0.30828	0.32431			14470.8	0.38249	0.36779
2290.9	0.35501	0.29427			4970.82	0.34621	0.32431			14470.9	0.40659	0.36779
2291.04	0.32458	0.29427			4970.95	0.3014	0.32431			14471	0.36243	0.36779
2291.17	0.22616	0.29427			4971.09	0.2762	0.32431			14471.2	0.35649	0.36779
2291.3	0.30848	0.29427			4971.22	0.31758	0.32431			14471.3	0.35985	0.36779
2291.44	0.25506	0.29427			4971.35	0.34687	0.32431			14471.4	0.39564	0.36779
2291.57	0.32356	0.29427			4971.49	0.30666	0.32431			14471.6	0.3808	0.36779
2291.7	0.30539	0.29427			4971.62	0.33004	0.32431			14471.7	0.38294	0.36779
2291.84	0.3241	0.29427			4971.75	0.33115	0.32431			14471.8	0.40801	0.36779
2291.97	0.31005	0.29427			4971.89	0.32706	0.32431			14472	0.38358	0.36779
2292.1	0.32833	0.29427			4972.02	0.28693	0.32431			14472.1	0.38574	0.36779
2292.24	0.32689	0.29427			4972.15	0.31936	0.32431			14472.2	0.40905	0.36779
2292.37	0.36941	0.29427			4972.29	0.34867	0.32431			14472.4	0.35857	0.36779
2292.5	0.31765	0.29427			4972.42	0.35626	0.32431			14472.5	0.36411	0.36779
2292.64	0.30621	0.29427			4972.55	0.36466	0.32431			14472.6	0.40241	0.36779
2292.77	0.28344	0.29427			4972.69	0.23134	0.26675			14472.8	0.34444	0.36779
2292.9	0.34199	0.29427			4972.82	0.30012	0.26675			14472.9	0.40288	0.36779
2293.04	0.30738	0.29427			4972.95	0.30948	0.26675			14473	0.41296	0.36779
2293.17	0.3311	0.29427			4973.09	0.29812	0.26675			14473.2	0.39127	0.36779
2293.3	0.3282	0.29427			4973.22	0.27369	0.26675			14473.3	0.39867	0.36779
2293.44	0.2942	0.29427			4973.35	0.33511	0.26675			14473.4	0.3716	0.36779
2293.57	0.30233	0.29427			4973.49	0.22259	0.26675			14473.6	0.31545	0.36779
2293.7	0.27258	0.29427			4973.62	0.32311	0.32431			14473.7	0.34281	0.36779
2293.84	0.23546	0.29427			4973.75	0.31448	0.32431			14473.8	0.36762	0.36779
2293.97	0.29018	0.29427			4973.89	0.30575	0.32431			14474	0.41596	0.36779
2294.1	0.30275	0.29427			4974.02	0.33524	0.32431			14474.1	0.40456	0.36779
2294.24	0.29477	0.29427			4974.15	0.32112	0.32431			14474.2	0.36908	0.36779
2294.37	0.332	0.29427			4974.29	0.32411	0.32431			14474.4	0.35876	0.36779
2294.5	0.29975	0.29427			4974.42	0.34674	0.32431			14474.5	0.39767	0.36779
2294.64	0.27413	0.29427			4974.55	0.29974	0.32431			14474.6	0.36631	0.36779
2294.77	0.27404	0.29427			4974.69	0.31971	0.32431			14474.8	0.33457	0.36779
2294.9	0.29875	0.29427			4974.82	0.32471	0.32431			14474.9	0.3611	0.36779
2295.04	0.32622	0.29427			4974.95	0.29626	0.32431			14475	0.33881	0.36779
2295.17	0.28885	0.29427			4975.09	0.23283	0.26675			14475.2	0.39669	0.36779
2295.3	0.32129	0.29427			4975.22	0.28551	0.26675			14475.3	0.33259	0.36779
2295.44	0.29018	0.29427			4975.35	0.319	0.32431			14475.4	0.40276	0.36779
2295.57	0.26	0.29427			4975.49	0.32784	0.32431			14475.6	0.395	0.36779
2295.7	0.28418	0.29427			4975.62	0.32136	0.32431			14475.7	0.41066	0.36779
2295.84	0.29919	0.29427			4975.75	0.31484	0.32431			14475.8	0.45938	0.36779
2295.97	0.30873	0.29427			4975.89	0.3479	0.32431			14476	0.33467	0.36779
2296.1	0.31679	0.29427			4976.02	0.29316	0.32431			14476.1	0.35858	0.36779
2296.24	0.29129	0.29427			4976.15	0.34205	0.32431			14476.2	0.29854	0.31412
2296.37	0.24462	0.29427			4976.29	0.31769	0.32431			14476.4	0.30394	0.31412
2296.5	0.27764	0.29427			4976.42	0.2887	0.32431			14476.5	0.38773	0.31412
2296.64	0.30582	0.29427			4976.55	0.31274	0.32431			14476.6	0.28428	0.31412
2296.77	0.31506	0.29427			4976.69	0.3012	0.32431			14476.8	0.34628	0.36779
2296.9	0.3074	0.29427			4976.82	0.33084	0.32431			14476.9	0.36981	0.36779
2297.04	0.25211	0.29427			4976.95	0.36442	0.32431			14477	0.35722	0.36779
2297.17	0.3434	0.29427			4977.09	0.3117	0.32431			14477.2	0.33556	0.36779
2297.3	0.32326	0.29427			4977.22	0.31032	0.32431			14477.3	0.39762	0.36779
2297.44	0.29498	0.29427			4977.35	0.34362	0.32431			14477.4	0.37508	0.36779
2297.57	0.31278	0.29427			4977.49	0.31139	0.32431			14477.6	0.34423	0.36779
2297.7	0.32765	0.29427			4977.62	0.26566	0.32431			14477.7	0.376	0.36779
2297.84	0.30333	0.29427			4977.75	0.3165	0.32431			14477.8	0.30083	0.36779
2297.97	0.25853	0.29427			4977.89	0.31737	0.32431			14478	0.42379	0.36779
2298.1	0.30131	0.29427			4978.02	0.28216	0.32431			14478.1	0.39938	0.36779
2298.24	0.33535	0.29427			4978.15	0.32391	0.32431			14478.2	0.34069	0.36779
2298.37	0.31597	0.29427			4978.29	0.28932	0.32431			14478.4	0.26792	0.31412
2298.5	0.29848	0.29427			4978.42	0.34521	0.32431			14478.5	0.33586	0.36779
2298.64	0.27075	0.29427			4978.55	0.27704	0.32431			14478.6	0.34802	0.36779
2298.77	0.29944	0.29427			4978.69	0.31684	0.32431			14478.8	0.35138	0.36779
2298.9	0.309	0.29427			4978.82	0.31553	0.32431			14478.9	0.40134	0.36779
2299.04	0.29265	0.29427			4978.95	0.28687	0.26675			14479	0.39558	0.36779
2299.17	0.31613	0.29427			4979.09	0.26958	0.26675			14479.2	0.33383	0.36779
2299.3	0.27284	0.29427			4979.22	0.27418	0.26675			14479.3	0.31492	0.36779
2299.44	0.25396	0.29427			4979.35	0.31508	0.32431			14479.4	0.44134	0.36779
2299.57	0.28642	0.29427			4979.49	0.33833	0.32431			14479.6	0.39771	0.36779
2299.7	0.27646	0.29427			4979.62	0.32176	0.32431			14479.7	0.35558	0.36779
2299.84	0.29285	0.29427			4979.75	0.34491	0.32431			14479.8	0.31973	0.36779
2299.97	0.29042	0.29427			4979.89	0.29152	0.32431			14480	0.39269	0.36779
2300.1	0.35143	0.29427			4980.02	0.35357	0.32431			14480.1	0.3873	0.36779
2300.24	0.31171	0.29427			4980.15	0.25515	0.26675			14480.2	0.39165	0.36779
2300.37	0.28817	0.29427			4980.29	0.28384	0.26675			14480.4	0.39655	0.36779
2300.5	0.33989	0.36744			4980.42	0.36199	0.32431			14480.5	0.39151	0.36779
2300.64	0.34189	0.36744			4980.55	0.3524	0.32431			14480.6	0.39606	0.36779
2300.77	0.35812	0.36744			4980.69	0.33191	0.32431			14480.8	0.40664	0.36779
2300.9	0.38579	0.36744			4980.82	0.38753	0.32431			14480.9	0.383	0.36779
2301.04	0.29586	0.29427			4980.95	0.31655	0.32431			14481	0.38202	0.36779
2301.17	0.30265	0.29427			4981.09	0.34578	0.32431			14481.2	0.33258	0.36779
2301.3	0.2722	0.29427			4981.22	0.33003	0.32431			14481.3	0.3291	0.36779
2301.44	0.30208	0.29427			4981.35	0.30354	0.32431			14481.4	0.37574	0.36779
2301.57	0.27741	0.29427			4981.49	0.32336	0.32431			14481.6	0.39822	0.36779
2301.7	0.30136	0.29427			4981.62	0.37232	0.32431			14481.7	0.42385	0.36779
2301.84	0.29554	0.29427			4981.75	0.35266	0.32431			14481.8	0.35054	0.36779
2301.97	0.27171	0.29427			4981.89	0.33504	0.32431			14482	0.35771	0.36779
2302.1	0.31592	0.29427			4982.02	0.34259	0.32431			14482.1	0.35257	0.36779
2302.24	0.30814	0.29427			4982.15	0.31918	0.32431			14482.2	0.40776	0.36779
2302.37	0.27291	0.29427			4982.29	0.33942	0.32431			14482.4	0.33352	0.36779
2302.5	0.27948	0.29427			4982.42	0.26946	0.32431			14482.5	0.36499	0.36779
2302.64	0.28071	0.29427			4982.55	0.29911	0.32431			14482.6	0.39295	0.36779
2302.77	0.33415	0.29427			4982.69	0.31575	0.32431			14482.8	0.3656	0.36779
2302.9	0.35664	0.29427			4982.82	0.33686	0.32431			14482.9	0.3584	0.36779
2303.04	0.29983	0.29427			4982.95	0.35195	0.32431			14483	0.3816	0.36779
2303.17	0.31561	0.29427			4983.09	0.31738	0.32431			14483.2	0.4119	0.36779
2303.3	0.23889	0.29427			4983.22	0.30477	0.32431			14483.3	0.36874	0.36779
2303.44	0.31031	0.29427			4983.35	0.32094	0.32431			14483.4	0.3892	0.36779
2303.57	0.31336	0.29427			4983.49	0.32909	0.32431			14483.6	0.39532	0.36779
2303.7	0.34168	0.29427			4983.62	0.3426	0.32431			14483.7	0.36002	0.36779
2303.84	0.31772	0.29427			4983.75	0.33438	0.32431			14483.8	0.34798	0.36779
2303.97	0.24397	0.29427			4983.89	0.34805	0.32431			14484	0.29836	0.36779
2304.1	0.27881	0.29427			4984.02	0.3082	0.32431			14484.1	0.37355	0.36779
2304.24	0.31764	0.29427			4984.15	0.34599	0.32431			14484.2	0.35161	0.36779
2304.37	0.33268	0.29427			4984.29	0.24448	0.26675			14484.4	0.25231	0.31412
2304.5	0.26427	0.29427			4984.42	0.26383	0.26675			14484.5	0.36708	0.36779
2304.64	0.25908	0.29427			4984.55	0.32351	0.32431			14484.6	0.38387	0.36779
2304.77	0.32605	0.29427			4984.69	0.3361	0.32431			14484.8	0.42542	0.36779
2304.9	0.28157	0.29427			4984.82	0.35507	0.32431			14484.9	0.38324	0.36779
2305.04	0.31474	0.29427			4984.95	0.32173	0.32431			14485	0.39269	0.36779
2305.17	0.29047	0.29427			4985.09	0.31568	0.32431			14485.2	0.38979	0.36779
2305.3	0.37607	0.36744			4985.22	0.28685	0.32431			14485.3	0.35349	0.36779
2305.44	0.36022	0.36744			4985.35	0.30519	0.32431			14485.4	0.37696	0.36779
2305.57	0.36977	0.36744			4985.49	0.32309	0.32431			14485.6	0.35149	0.36779
2305.7	0.3965	0.36744			4985.62	0.33253	0.32431			14485.7	0.34615	0.36779
2305.84	0.33272	0.36744			4985.75	0.29541	0.32431			14485.8	0.33962	0.36779
2305.97	0.30283	0.29427			4985.89	0.30441	0.32431			14486	0.37852	0.36779
2306.1	0.24179	0.29427			4986.02	0.3162	0.32431			14486.1	0.3415	0.36779
2306.24	0.25437	0.29427			4986.15	0.3278	0.32431			14486.2	0.36842	0.36779
2306.37	0.25845	0.29427			4986.29	0.33766	0.32431			14486.4	0.4115	0.36779
2306.5	0.29736	0.29427			4986.42	0.31326	0.32431			14486.5	0.30919	0.36779
2306.64	0.31881	0.29427			4986.55	0.34091	0.32431			14486.6	0.36685	0.36779
2306.77	0.33281	0.29427			4986.69	0.34335	0.32431			14486.8	0.37043	0.36779
2306.9	0.29315	0.29427			4986.82	0.33548	0.32431			14486.9	0.3911	0.36779
2307.04	0.26919	0.29427			4986.95	0.22436	0.26675			14487	0.41636	0.36779
2307.17	0.24968	0.29427			4987.09	0.2492	0.26675			14487.2	0.38258	0.36779
2307.3	0.3101	0.29427			4987.22	0.33818	0.32431			14487.3	0.29155	0.36779
2307.44	0.42016	0.36744			4987.35	0.36725	0.32431			14487.4	0.35017	0.36779
2307.57	0.36143	0.36744			4987.49	0.33864	0.32431			14487.6	0.40222	0.36779
2307.7	0.31038	0.29427			4987.62	0.31863	0.32431			14487.7	0.37699	0.36779
2307.84	0.32797	0.29427			4987.75	0.36871	0.32431			14487.8	0.35063	0.36779
2307.97	0.22413	0.29427			4987.89	0.30514	0.32431			14488	0.35609	0.36779
2308.1	0.29738	0.29427			4988.02	0.34392	0.32431			14488.1	0.40504	0.36779
2308.24	0.32685	0.29427			4988.15	0.34423	0.32431			14488.2	0.38573	0.36779
2308.37	0.25683	0.29427			4988.29	0.32842	0.32431			14488.4	0.39206	0.36779
2308.5	0.30598	0.29427			4988.42	0.28633	0.32431			14488.5	0.39786	0.36779
2308.64	0.32299	0.29427			4988.55	0.3459	0.32431			14488.6	0.34463	0.36779
2308.77	0.34058	0.29427			4988.69	0.33596	0.32431			14488.8	0.35293	0.36779
2308.9	0.34102	0.29427			4988.82	0.30939	0.32431			14488.9	0.43035	0.36779
2309.04	0.28817	0.29427			4988.95	0.31958	0.32431			14489	0.38691	0.36779
2309.17	0.33007	0.29427			4989.09	0.31615	0.32431			14489.2	0.35847	0.36779
2309.3	0.27554	0.29427			4989.22	0.30848	0.32431			14489.3	0.36328	0.36779
2309.44	0.30883	0.29427			4989.35	0.3306	0.32431			14489.4	0.35466	0.36779
2309.57	0.29357	0.29427			4989.49	0.2521	0.26675			14489.6	0.28576	0.31412
2309.7	0.26404	0.29427			4989.62	0.33844	0.32431			14489.7	0.38968	0.36779
2309.84	0.28499	0.29427			4989.75	0.33252	0.32431			14489.8	0.40457	0.36779
2309.97	0.3339	0.29427			4989.89	0.35532	0.32431			14490	0.40212	0.36779
2310.1	0.31822	0.29427			4990.02	0.35868	0.32431			14490.1	0.37095	0.36779
2310.24	0.2228	0.29427			4990.15	0.2828	0.26675			14490.2	0.39143	0.36779
2310.37	0.32864	0.29427			4990.29	0.28448	0.26675			14490.4	0.34682	0.36779
2310.5	0.31277	0.29427			4990.42	0.2495	0.26675			14490.5	0.37383	0.36779
2310.64	0.28436	0.29427			4990.55	0.22728	0.26675			14490.6	0.40047	0.36779
2310.77	0.30966	0.29427			4990.69	0.28536	0.26675			14490.8	0.31378	0.36779
2310.9	0.33649	0.29427			4990.82	0.31695	0.32431			14490.9	0.3901	0.36779
2311.04	0.28265	0.29427			4990.95	0.30044	0.32431			14491	0.41725	0.36779
2311.17	0.28424	0.29427			4991.09	0.29988	0.32431			14491.2	0.3932	0.36779
2311.3	0.25432	0.29427			4991.22	0.31003	0.32431			14491.3	0.37369	0.36779
2311.44	0.27565	0.29427			4991.35	0.33214	0.32431			14491.4	0.36452	0.36779
2311.57	0.35049	0.29427			4991.49	0.31403	0.32431			14491.6	0.34494	0.36779
2311.7	0.25902	0.29427			4991.62	0.29892	0.32431			14491.7	0.34591	0.36779
2311.84	0.32382	0.29427			4991.75	0.29407	0.32431			14491.8	0.37315	0.36779
2311.97	0.33384	0.29427			4991.89	0.33711	0.32431			14492	0.3771	0.36779
2312.1	0.35699	0.29427			4992.02	0.38128	0.32431			14492.1	0.364	0.36779
2312.24	0.28285	0.29427			4992.15	0.32839	0.32431			14492.2	0.34482	0.36779
2312.37	0.25599	0.29427			4992.29	0.33875	0.32431			14492.4	0.2599	0.31412
2312.5	0.24962	0.29427			4992.42	0.31159	0.32431			14492.5	0.3693	0.36779
2312.64	0.27969	0.29427			4992.55	0.30426	0.32431			14492.6	0.40506	0.36779
2312.77	0.30553	0.29427			4992.69	0.34759	0.32431			14492.8	0.35114	0.36779
2312.9	0.27839	0.29427			4992.82	0.35755	0.32431			14492.9	0.38261	0.36779
2313.04	0.23735	0.29427			4992.95	0.29532	0.32431			14493	0.33344	0.36779
2313.17	0.28553	0.29427			4993.09	0.36389	0.32431			14493.2	0.37242	0.36779
2313.3	0.28984	0.29427			4993.22	0.3209	0.32431			14493.3	0.40035	0.36779
2313.44	0.28793	0.29427			4993.35	0.3008	0.32431			14493.4	0.37464	0.36779
2313.57	0.28657	0.29427			4993.49	0.32857	0.32431			14493.6	0.35718	0.36779
2313.7	0.22107	0.29427			4993.62	0.30812	0.32431			14493.7	0.41705	0.36779
2313.84	0.30455	0.29427			4993.75	0.26398	0.26675			14493.8	0.35024	0.36779
2313.97	0.30337	0.29427			4993.89	0.27957	0.26675			14494	0.38539	0.36779
2314.1	0.31887	0.29427			4994.02	0.26387	0.26675			14494.1	0.36694	0.36779
2314.24	0.30708	0.29427			4994.15	0.36048	0.32431			14494.2	0.35471	0.36779
2314.37	0.3165	0.29427			4994.29	0.3208	0.32431			14494.4	0.38035	0.36779
2314.5	0.28077	0.29427			4994.42	0.31475	0.32431			14494.5	0.3767	0.36779
2314.64	0.31858	0.29427			4994.55	0.30955	0.32431			14494.6	0.39211	0.36779
2314.77	0.28452	0.29427			4994.69	0.29406	0.32431			14494.8	0.25347	0.31412
2314.9	0.36433	0.29427			4994.82	0.28358	0.32431			14494.9	0.37719	0.36779
2315.04	0.31402	0.29427			4994.95	0.37215	0.32431			14495	0.31046	0.36779
2315.17	0.29588	0.29427			4995.09	0.28025	0.32431			14495.2	0.37218	0.36779
2315.3	0.30315	0.29427			4995.22	0.36715	0.32431			14495.3	0.38843	0.36779
2315.44	0.29163	0.29427			4995.35	0.31346	0.32431			14495.4	0.23701	0.31412
2315.57	0.3167	0.29427			4995.49	0.30489	0.32431			14495.6	0.379	0.36779
2315.7	0.23049	0.29427			4995.62	0.32287	0.32431			14495.7	0.34271	0.36779
2315.84	0.32088	0.29427			4995.75	0.34633	0.32431			14495.8	0.40844	0.36779
2315.97	0.30548	0.29427			4995.89	0.31395	0.32431			14496	0.37939	0.36779
2316.1	0.29504	0.29427			4996.02	0.28455	0.32431			14496.1	0.3791	0.36779
2316.24	0.26622	0.29427			4996.15	0.32321	0.32431			14496.2	0.2757	0.31412
2316.37	0.31699	0.29427			4996.29	0.29648	0.32431			14496.4	0.2233	0.20832
2316.5	0.30286	0.29427			4996.42	0.28805	0.32431			14496.5	0.24353	0.20832
2316.64	0.30367	0.29427			4996.55	0.29698	0.32431			14496.6	0.2628	0.20832
2316.77	0.29076	0.29427			4996.69	0.3028	0.32431			14496.8	0.24601	0.20832
2316.9	0.23258	0.29427			4996.82	0.32974	0.32431			14496.9	0.1625	0.20832
2317.04	0.26355	0.29427			4996.95	0.33478	0.32431			14497	0.25234	0.20832
2317.17	0.29213	0.29427			4997.09	0.32761	0.32431			14497.2	0.22854	0.20832
2317.3	0.29977	0.29427			4997.22	0.35592	0.32431			14497.3	0.22081	0.20832
2317.44	0.3012	0.29427			4997.35	0.26767	0.26675			14497.4	0.23756	0.20832
2317.57	0.3324	0.29427			4997.49	0.23265	0.26675			14497.6	0.23261	0.20832
2317.7	0.31706	0.29427			4997.62	0.24428	0.26675			14497.7	0.23438	0.20832
2317.84	0.33281	0.29427			4997.75	0.3228	0.32431			14497.8	0.20725	0.20832
2317.97	0.29017	0.29427			4997.89	0.34372	0.32431			14498	0.19465	0.20832
2318.1	0.27747	0.29427			4998.02	0.29937	0.32431			14498.1	0.22433	0.20832
2318.24	0.35705	0.29427			4998.15	0.32707	0.32431			14498.2	0.21067	0.20832
2318.37	0.27689	0.29427			4998.29	0.32132	0.32431			14498.4	0.23617	0.20832
2318.5	0.31018	0.29427			4998.42	0.36136	0.32431			14498.5	0.25303	0.20832
2318.64	0.30705	0.29427			4998.55	0.33263	0.32431			14498.6	0.24585	0.20832
2318.77	0.27717	0.29427			4998.69	0.34061	0.32431			14498.8	0.2401	0.20832
2318.9	0.33185	0.29427			4998.82	0.35115	0.32431			14498.9	0.18218	0.20832
2319.04	0.2683	0.29427			4998.95	0.30484	0.32431			14499	0.21941	0.20832
2319.17	0.27544	0.29427			4999.09	0.35801	0.32431			14499.2	0.22365	0.20832
2319.3	0.28502	0.29427			4999.22	0.26839	0.26675			14499.3	0.26164	0.20832
2319.44	0.28806	0.29427			4999.35	0.2696	0.26675			14499.4	0.17904	0.20832
2319.57	0.32635	0.29427			4999.49	0.27857	0.26675			14499.6	0.21723	0.20832
2319.7	0.26978	0.29427			4999.62	0.30433	0.26675			14499.7	0.21894	0.20832
2319.84	0.30493	0.29427			4999.75	0.28861	0.26675			14499.8	0.20064	0.20832
2319.97	0.31211	0.29427			4999.88	0.27282	0.26675			14500	0.21383	0.20832
2320.1	0.30639	0.29427			5000.01	0.19692	0.18378			14500.1	0.17527	0.20832
2320.24	0.32116	0.29427			5000.15	0.14203	0.18378			14500.2	0.16899	0.20832
2320.37	0.32217	0.29427			5000.28	0.19485	0.18378			14500.4	0.25688	0.20832
2320.5	0.29721	0.29427			5000.41	0.18382	0.18378			14500.5	0.25222	0.20832
2320.64	0.27774	0.29427			5000.55	0.17991	0.18378			14500.6	0.20975	0.20832
2320.77	0.27238	0.29427			5000.68	0.18966	0.18378			14500.8	0.23186	0.20832
2320.9	0.32572	0.29427			5000.81	0.14491	0.18378			14500.9	0.23126	0.20832
2321.04	0.30231	0.29427			5000.95	0.19915	0.18378			14501	0.18103	0.20832
2321.17	0.26385	0.29427			5001.08	0.18815	0.18378			14501.2	0.18524	0.20832
2321.3	0.28539	0.29427			5001.21	0.17573	0.18378			14501.3	0.21167	0.20832
2321.44	0.31053	0.29427			5001.35	0.17295	0.18378			14501.4	0.23853	0.20832
2321.57	0.31678	0.29427			5001.48	0.18366	0.18378			14501.6	0.18909	0.20832
2321.7	0.33979	0.29427			5001.61	0.17605	0.18378			14501.7	0.22854	0.20832
2321.84	0.34022	0.29427			5001.75	0.18664	0.18378			14501.8	0.22854	0.20832
2321.97	0.26978	0.29427			5001.88	0.1657	0.18378			14502	0.21544	0.20832
2322.1	0.37534	0.36744			5002.01	0.17979	0.18378			14502.1	0.24137	0.20832
2322.24	0.38903	0.36744			5002.15	0.17417	0.18378			14502.2	0.22526	0.20832
2322.37	0.38723	0.36744			5002.28	0.23677	0.18378			14502.4	0.24167	0.20832
2322.5	0.28159	0.29427			5002.41	0.21518	0.18378			14502.5	0.2301	0.20832
2322.64	0.32789	0.29427			5002.55	0.18335	0.18378			14502.6	0.23076	0.20832
2322.77	0.33107	0.29427			5002.68	0.19066	0.18378			14502.8	0.22545	0.20832
2322.9	0.33725	0.29427			5002.81	0.20831	0.18378			14502.9	0.18945	0.20832
2323.04	0.30147	0.29427			5002.95	0.21419	0.18378			14503	0.18756	0.20832
2323.17	0.29439	0.29427			5003.08	0.17767	0.18378			14503.2	0.23296	0.20832
2323.3	0.21069	0.21307			5003.21	0.22404	0.18378			14503.3	0.18183	0.20832
2323.44	0.20522	0.21307			5003.35	0.19797	0.18378			14503.4	0.28086	0.20832
2323.57	0.23288	0.21307			5003.48	0.18703	0.18378			14503.6	0.26178	0.20832
2323.7	0.31819	0.29427			5003.61	0.20876	0.18378			14503.7	0.17715	0.20832
2323.84	0.30405	0.29427			5003.75	0.1791	0.18378			14503.8	0.23076	0.20832
2323.97	0.33867	0.29427			5003.88	0.23318	0.18378			14504	0.25169	0.20832
2324.1	0.28421	0.29427			5004.01	0.24049	0.18378			14504.1	0.20543	0.20832
2324.24	0.32256	0.29427			5004.15	0.19772	0.18378			14504.2	0.15554	0.20832
2324.37	0.32367	0.29427			5004.28	0.18952	0.18378			14504.4	0.19095	0.20832
2324.5	0.24385	0.29427			5004.41	0.1961	0.18378			14504.5	0.1731	0.20832
2324.64	0.22442	0.29427			5004.55	0.18906	0.18378			14504.6	0.20322	0.20832
2324.77	0.26116	0.29427			5004.68	0.19997	0.18378			14504.8	0.16605	0.20832
2324.9	0.29067	0.29427			5004.81	0.18298	0.18378			14504.9	0.19303	0.20832
2325.04	0.30245	0.29427			5004.95	0.17626	0.18378			14505	0.28409	0.20832
2325.17	0.29208	0.29427			5005.08	0.14908	0.18378			14505.2	0.19527	0.20832
2325.3	0.30312	0.29427			5005.21	0.19961	0.18378			14505.3	0.2153	0.20832
2325.44	0.32536	0.29427			5005.35	0.19692	0.18378			14505.4	0.23333	0.20832
2325.57	0.23969	0.29427			5005.48	0.19438	0.18378			14505.6	0.1923	0.20832
2325.7	0.29841	0.29427			5005.61	0.2055	0.18378			14505.7	0.25018	0.20832
2325.84	0.30756	0.29427			5005.75	0.18909	0.18378			14505.8	0.21847	0.20832
2325.97	0.31047	0.29427			5005.88	0.1915	0.18378			14506	0.20208	0.20832
2326.1	0.31559	0.29427			5006.01	0.21581	0.18378			14506.1	0.23654	0.20832
2326.24	0.27081	0.29427			5006.15	0.21158	0.18378			14506.2	0.20083	0.20832
2326.37	0.33716	0.29427			5006.28	0.21539	0.18378			14506.4	0.23947	0.20832
2326.5	0.31074	0.29427			5006.41	0.18403	0.18378			14506.5	0.22913	0.20832
2326.64	0.3108	0.29427			5006.55	0.15457	0.18378			14506.6	0.20919	0.20832
2326.77	0.28105	0.29427			5006.68	0.18769	0.18378			14506.8	0.19093	0.20832
2326.9	0.32507	0.29427			5006.81	0.24111	0.18378			14506.9	0.20397	0.20832
2327.04	0.29226	0.29427			5006.95	0.22737	0.18378			14507	0.16269	0.20832
2327.17	0.33387	0.29427			5007.08	0.2259	0.18378			14507.2	0.22435	0.20832
2327.3	0.30623	0.29427			5007.21	0.19924	0.18378			14507.3	0.23009	0.20832
2327.44	0.3057	0.29427			5007.35	0.17325	0.18378			14507.4	0.23131	0.20832
2327.57	0.29099	0.29427			5007.48	0.16919	0.18378			14507.6	0.22153	0.20832
2327.7	0.29256	0.29427			5007.61	0.17159	0.18378			14507.7	0.23191	0.20832
2327.84	0.34083	0.29427			5007.75	0.1464	0.18378			14507.8	0.23913	0.20832
2327.97	0.29966	0.29427			5007.88	0.15508	0.18378			14508	0.16339	0.20832
2328.1	0.33122	0.29427			5008.01	0.15357	0.18378			14508.1	0.25523	0.20832
2328.24	0.31399	0.29427			5008.15	0.17717	0.18378			14508.2	0.2517	0.20832
2328.37	0.27205	0.29427			5008.28	0.20273	0.18378			14508.4	0.24198	0.20832
2328.5	0.24244	0.29427			5008.41	0.18821	0.18378			14508.5	0.23613	0.20832
2328.64	0.29705	0.29427			5008.55	0.23325	0.18378			14508.6	0.22954	0.20832
2328.77	0.27524	0.29427			5008.68	0.18263	0.18378			14508.8	0.2308	0.20832
2328.9	0.30893	0.29427			5008.81	0.14331	0.18378			14508.9	0.22163	0.20832
2329.04	0.29503	0.29427			5008.95	0.1686	0.18378			14509	0.1837	0.20832
2329.17	0.30392	0.29427			5009.08	0.20285	0.18378			14509.2	0.16968	0.20832
2329.3	0.29566	0.29427			5009.21	0.19641	0.18378			14509.3	0.20392	0.20832
2329.44	0.37871	0.29427			5009.35	0.20891	0.18378			14509.4	0.25649	0.20832
2329.57	0.2921	0.29427			5009.48	0.23358	0.18378			14509.6	0.19512	0.20832
2329.7	0.2795	0.29427			5009.61	0.19349	0.18378			14509.7	0.24401	0.20832
2329.84	0.3031	0.29427			5009.75	0.17228	0.18378			14509.8	0.24067	0.20832
2329.97	0.23058	0.29427			5009.88	0.18755	0.18378			14510	0.22705	0.20832
2330.1	0.27525	0.29427			5010.01	0.19903	0.18378			14510.1	0.21055	0.20832
2330.24	0.31305	0.29427
2330.37	0.28185	0.29427
2330.5	0.29726	0.29427
2330.64	0.30552	0.29427
2330.77	0.22607	0.29427
2330.9	0.31517	0.29427
2331.04	0.28657	0.29427
2331.17	0.241	0.29427
2331.3	0.30419	0.29427
2331.44	0.30242	0.29427
2331.57	0.20963	0.29427
2331.7	0.30472	0.29427
2331.84	0.23964	0.29427
2331.97	0.27953	0.29427
2332.1	0.30868	0.29427
2332.24	0.26924	0.29427
2332.37	0.27244	0.29427
2332.5	0.28177	0.29427
2332.64	0.28835	0.29427
2332.77	0.23279	0.29427
2332.9	0.33229	0.29427
2333.04	0.25549	0.29427
2333.17	0.34692	0.29427
2333.3	0.30371	0.29427
2333.44	0.29044	0.29427
2333.57	0.31458	0.29427
2333.7	0.32886	0.29427
2333.84	0.26468	0.29427
2333.97	0.30366	0.29427
2334.1	0.32882	0.29427
2334.24	0.30559	0.29427
2334.37	0.31634	0.29427
2334.5	0.38106	0.29427
2334.64	0.25781	0.29427
2334.77	0.33209	0.29427
2334.9	0.32664	0.29427
2335.04	0.32205	0.29427
2335.17	0.3621	0.36744
2335.3	0.35766	0.36744
2335.44	0.35663	0.36744
2335.57	0.38253	0.36744
2335.7	0.41909	0.36744
2335.84	0.38074	0.36744
2335.97	0.33292	0.36744
2336.1	0.31453	0.29427
2336.24	0.28524	0.29427
2336.37	0.28419	0.29427
2336.5	0.31806	0.29427
2336.64	0.33805	0.29427
2336.77	0.341	0.29427
2336.9	0.31918	0.29427
2337.04	0.33159	0.29427
2337.17	0.27058	0.29427
2337.3	0.32338	0.29427
2337.44	0.30876	0.29427
2337.57	0.28216	0.29427
2337.7	0.29084	0.29427
2337.84	0.32655	0.29427
2337.97	0.29233	0.29427
2338.1	0.30245	0.29427
2338.24	0.25718	0.29427
2338.37	0.29324	0.29427
2338.5	0.30427	0.29427
2338.64	0.33585	0.29427
2338.77	0.30455	0.29427
2338.9	0.30022	0.29427
2339.04	0.27101	0.29427
2339.17	0.33808	0.29427
2339.3	0.29475	0.29427
2339.44	0.33227	0.29427
2339.57	0.27061	0.29427
2339.7	0.3562	0.36744
2339.84	0.37934	0.36744
2339.97	0.37937	0.36744
2340.1	0.34496	0.36744
2340.24	0.38221	0.36744
2340.37	0.30672	0.29427
2340.5	0.26314	0.29427
2340.64	0.28723	0.29427
2340.77	0.34551	0.29427
2340.9	0.35055	0.29427
2341.04	0.292	0.29427
2341.17	0.34047	0.36744
2341.3	0.36728	0.36744
2341.44	0.31357	0.36744
2341.57	0.40116	0.36744
2341.7	0.3708	0.36744
2341.84	0.25984	0.29427
2341.97	0.26311	0.29427
2342.1	0.32241	0.29427
2342.24	0.31784	0.29427
2342.37	0.27048	0.29427
2342.5	0.29425	0.29427
2342.64	0.30371	0.29427
2342.77	0.30953	0.29427
2342.9	0.33102	0.29427
2343.04	0.30979	0.29427
2343.17	0.29267	0.29427
2343.3	0.31321	0.29427
2343.44	0.26815	0.29427
2343.57	0.27655	0.29427
2343.7	0.27281	0.29427
2343.84	0.27723	0.29427
2343.97	0.24766	0.29427
2344.1	0.29979	0.29427
2344.24	0.33259	0.29427
2344.37	0.28766	0.29427
2344.5	0.2827	0.29427
2344.64	0.27639	0.29427
2344.77	0.31157	0.29427
2344.9	0.32668	0.29427
2345.04	0.32303	0.29427
2345.17	0.32355	0.29427
2345.3	0.28997	0.29427
2345.44	0.32092	0.29427
2345.57	0.30361	0.29427
2345.7	0.30598	0.29427
2345.84	0.30655	0.29427
2345.97	0.30779	0.29427
2346.1	0.32221	0.29427
2346.24	0.27535	0.29427
2346.37	0.30416	0.29427
2346.5	0.28919	0.29427
2346.64	0.25808	0.29427
2346.77	0.31981	0.29427
2346.9	0.2818	0.29427
2347.04	0.24005	0.29427
2347.17	0.26416	0.29427
2347.3	0.30893	0.29427
2347.44	0.31693	0.29427
2347.57	0.3766	0.29427
2347.7	0.35328	0.29427
2347.84	0.29358	0.29427
2347.97	0.25663	0.29427
2348.1	0.28088	0.29427
2348.24	0.29405	0.29427
2348.37	0.32515	0.29427
2348.5	0.33582	0.29427
2348.64	0.33668	0.29427
2348.77	0.28812	0.29427
2348.9	0.30036	0.29427
2349.04	0.33113	0.29427
2349.17	0.32945	0.29427
2349.3	0.34854	0.29427
2349.44	0.32494	0.29427
2349.57	0.3117	0.29427
2349.7	0.32697	0.29427
2349.84	0.28369	0.29427
2349.97	0.25433	0.29427
2350.1	0.29711	0.29427
2350.24	0.29826	0.29427
2350.37	0.3099	0.29427
2350.5	0.3577	0.29427
2350.64	0.28112	0.29427
2350.77	0.25503	0.29427
2350.9	0.25115	0.29427
2351.04	0.30544	0.29427
2351.17	0.30151	0.29427
2351.3	0.2195	0.29427
2351.44	0.23335	0.29427
2351.57	0.29504	0.29427
2351.7	0.31156	0.29427
2351.84	0.28154	0.29427
2351.97	0.25481	0.29427
2352.1	0.27477	0.29427
2352.24	0.28043	0.29427
2352.37	0.28374	0.29427
2352.5	0.27725	0.29427
2352.64	0.30239	0.29427
2352.77	0.31343	0.29427
2352.9	0.30535	0.29427
2353.04	0.30622	0.29427
2353.17	0.31192	0.29427
2353.3	0.32607	0.29427
2353.44	0.31428	0.29427
2353.57	0.31882	0.29427
2353.7	0.31863	0.29427
2353.84	0.2669	0.29427
2353.97	0.35078	0.29427
2354.1	0.31788	0.29427
2354.24	0.29503	0.29427
2354.37	0.31002	0.29427
2354.5	0.3539	0.36744
2354.64	0.33006	0.36744
2354.77	0.32034	0.36744
2354.9	0.38548	0.36744
2355.04	0.39145	0.36744
2355.17	0.40467	0.36744
2355.3	0.30257	0.29427
2355.44	0.2908	0.29427
2355.57	0.30121	0.29427
2355.7	0.27817	0.29427
2355.84	0.3364	0.29427
2355.97	0.28864	0.29427
2356.1	0.30277	0.29427
2356.24	0.30656	0.29427
2356.37	0.28973	0.29427
2356.5	0.30733	0.29427
2356.64	0.30222	0.29427
2356.77	0.28752	0.29427
2356.9	0.2598	0.29427
2357.04	0.30385	0.29427
2357.17	0.28928	0.29427
2357.3	0.27661	0.29427
2357.44	0.31466	0.29427
2357.57	0.34533	0.29427
2357.7	0.24159	0.29427
2357.84	0.30314	0.29427
2357.97	0.21959	0.29427
2358.1	0.30648	0.29427
2358.24	0.31041	0.29427
2358.37	0.30628	0.29427
2358.5	0.30075	0.29427
2358.64	0.30754	0.29427
2358.77	0.30786	0.29427
2358.9	0.28657	0.29427
2359.04	0.28085	0.29427
2359.17	0.33325	0.29427
2359.3	0.27714	0.29427
2359.44	0.32926	0.29427
2359.57	0.27001	0.29427
2359.7	0.32121	0.29427
2359.84	0.2667	0.29427
2359.97	0.29759	0.29427
2360.1	0.34456	0.36744
2360.24	0.38546	0.36744
2360.37	0.38998	0.36744
2360.5	0.32818	0.29427
2360.64	0.32172	0.29427
2360.77	0.28671	0.29427
2360.9	0.28653	0.29427
2361.04	0.25765	0.29427
2361.17	0.27501	0.29427
2361.3	0.3428	0.29427
2361.44	0.29826	0.29427
2361.57	0.2914	0.29427
2361.7	0.28038	0.29427
2361.84	0.2746	0.29427
2361.97	0.3282	0.29427
2362.1	0.30675	0.29427
2362.24	0.25897	0.29427
2362.37	0.29898	0.29427
2362.5	0.26099	0.29427
2362.64	0.36381	0.29427
2362.77	0.26512	0.29427
2362.9	0.29397	0.29427
2363.04	0.34358	0.29427
2363.17	0.30046	0.29427
2363.3	0.29392	0.29427
2363.44	0.2581	0.29427
2363.57	0.30157	0.29427
2363.7	0.3323	0.29427
2363.84	0.30539	0.29427
2363.97	0.32598	0.29427
2364.1	0.26398	0.29427
2364.24	0.2694	0.29427
2364.37	0.31497	0.29427
2364.5	0.26002	0.29427
2364.64	0.29369	0.29427
2364.77	0.31034	0.29427
2364.9	0.32142	0.29427
2365.04	0.34533	0.29427
2365.17	0.3056	0.29427
2365.3	0.30064	0.29427
2365.44	0.24018	0.29427
2365.57	0.30545	0.29427
2365.7	0.34025	0.29427
2365.84	0.32108	0.29427
2365.97	0.3061	0.29427
2366.1	0.32456	0.29427
2366.24	0.31465	0.29427
2366.37	0.31718	0.29427
2366.5	0.23075	0.29427
2366.64	0.29657	0.29427
2366.77	0.34023	0.29427
2366.9	0.33428	0.29427
2367.04	0.28493	0.29427
2367.17	0.31534	0.29427
2367.3	0.30919	0.29427
2367.44	0.34303	0.36744
2367.57	0.37615	0.36744
2367.7	0.38471	0.36744
2367.84	0.41048	0.36744
2367.97	0.29556	0.29427
2368.1	0.29925	0.29427
2368.24	0.21967	0.29427
2368.37	0.3007	0.29427
2368.5	0.33463	0.29427
2368.64	0.32278	0.29427
2368.77	0.32492	0.29427
2368.9	0.3333	0.29427
2369.04	0.32352	0.29427
2369.17	0.29117	0.29427
2369.3	0.28015	0.29427
2369.44	0.26459	0.29427
2369.57	0.31847	0.29427
2369.7	0.32071	0.29427
2369.84	0.27357	0.29427
2369.97	0.29701	0.29427
2370.1	0.31704	0.29427
2370.24	0.31961	0.29427
2370.37	0.32254	0.29427
2370.5	0.30545	0.29427
2370.64	0.28738	0.29427
2370.77	0.30461	0.29427
2370.9	0.2692	0.29427
2371.04	0.29415	0.29427
2371.17	0.28068	0.29427
2371.3	0.25641	0.29427
2371.44	0.31604	0.29427
2371.57	0.32198	0.29427
2371.7	0.26725	0.29427
2371.84	0.25152	0.29427
2371.97	0.28937	0.29427
2372.1	0.25973	0.29427
2372.24	0.30711	0.29427
2372.37	0.31945	0.29427
2372.5	0.24767	0.29427
2372.64	0.33799	0.29427
2372.77	0.22773	0.29427
2372.9	0.30179	0.29427
2373.04	0.27109	0.29427
2373.17	0.31565	0.29427
2373.3	0.3412	0.29427
2373.44	0.31886	0.29427
2373.57	0.31824	0.29427
2373.7	0.3083	0.29427
2373.84	0.31259	0.29427
2373.97	0.32505	0.29427
2374.1	0.32974	0.29427
2374.24	0.31491	0.29427
2374.37	0.23143	0.29427
2374.5	0.28038	0.29427
2374.64	0.34829	0.29427
2374.77	0.2796	0.29427
2374.9	0.31954	0.29427
2375.04	0.29061	0.29427
2375.17	0.31086	0.29427
2375.3	0.26733	0.29427
2375.44	0.27959	0.29427
2375.57	0.30799	0.29427
2375.7	0.367	0.29427
2375.84	0.3045	0.29427
2375.97	0.30195	0.29427
2376.1	0.3164	0.29427
2376.24	0.29177	0.29427
2376.37	0.32317	0.29427
2376.5	0.26983	0.29427
2376.64	0.25861	0.29427
2376.77	0.28127	0.29427
2376.9	0.29573	0.29427
2377.04	0.28692	0.29427
2377.17	0.32974	0.29427
2377.3	0.37467	0.29427
2377.44	0.28686	0.29427
2377.57	0.26131	0.29427
2377.7	0.30153	0.29427
2377.84	0.26154	0.29427
2377.97	0.32239	0.29427
2378.1	0.28839	0.29427
2378.24	0.31865	0.29427
2378.37	0.23247	0.29427
2378.5	0.21411	0.29427
2378.64	0.27651	0.29427
2378.77	0.31019	0.29427
2378.9	0.30567	0.29427
2379.04	0.35842	0.29427
2379.17	0.29398	0.29427
2379.3	0.23994	0.29427
2379.44	0.32096	0.29427
2379.57	0.34388	0.29427
2379.7	0.31691	0.29427
2379.84	0.26175	0.29427
2379.97	0.33742	0.29427
2380.1	0.29602	0.29427
2380.24	0.35257	0.29427
2380.37	0.30961	0.29427
2380.5	0.26419	0.29427
2380.64	0.32139	0.29427
2380.77	0.32024	0.29427
2380.9	0.29696	0.29427
2381.04	0.33276	0.29427
2381.17	0.28511	0.29427
2381.3	0.26773	0.29427
2381.44	0.28742	0.29427
2381.57	0.32455	0.29427
2381.7	0.32581	0.29427
2381.84	0.24314	0.29427
2381.97	0.30326	0.29427
2382.1	0.30344	0.29427
2382.24	0.29401	0.29427
2382.37	0.28545	0.29427
2382.5	0.2737	0.29427
2382.64	0.30603	0.29427
2382.77	0.31981	0.29427
2382.9	0.3507	0.29427
2383.04	0.29857	0.29427
2383.17	0.31642	0.29427
2383.3	0.23476	0.29427
2383.44	0.31032	0.29427
2383.57	0.30989	0.29427
2383.7	0.31554	0.29427
2383.84	0.22786	0.21307
2383.97	0.22752	0.21307
2384.1	0.17636	0.21307
2384.24	0.29134	0.29427
2384.37	0.30408	0.29427
2384.5	0.31982	0.29427
2384.64	0.28573	0.29427
2384.77	0.31429	0.29427
2384.9	0.29716	0.29427
2385.04	0.31113	0.29427
2385.17	0.32357	0.29427
2385.3	0.25263	0.29427
2385.44	0.27296	0.29427
2385.57	0.33519	0.29427
2385.7	0.32108	0.29427
2385.84	0.30976	0.29427
2385.97	0.317	0.29427
2386.1	0.28158	0.29427
2386.24	0.29892	0.29427
2386.37	0.34671	0.29427
2386.5	0.26632	0.29427
2386.64	0.3069	0.29427
2386.77	0.30402	0.29427
2386.9	0.31942	0.29427
2387.04	0.276	0.29427
2387.17	0.31282	0.29427
2387.3	0.31372	0.29427
2387.44	0.29802	0.29427
2387.57	0.32811	0.29427
2387.7	0.33282	0.29427
2387.84	0.28935	0.29427
2387.97	0.31563	0.29427
2388.1	0.28518	0.29427
2388.24	0.30158	0.29427
2388.37	0.30345	0.29427
2388.5	0.33595	0.29427
2388.64	0.31986	0.29427
2388.77	0.30026	0.29427
2388.9	0.27148	0.29427
2389.04	0.29432	0.29427
2389.17	0.34917	0.29427
2389.3	0.31202	0.29427
2389.44	0.29922	0.29427
2389.57	0.30531	0.29427
2389.7	0.26917	0.29427
2389.84	0.28559	0.29427
2389.97	0.28346	0.29427
2390.1	0.28752	0.29427
2390.24	0.2634	0.29427
2390.37	0.27247	0.29427
2390.5	0.30423	0.29427
2390.64	0.27481	0.29427
2390.77	0.27542	0.29427
2390.9	0.26375	0.29427
2391.04	0.31145	0.29427
2391.17	0.31442	0.29427
2391.3	0.33162	0.29427
2391.44	0.26609	0.29427
2391.57	0.32498	0.29427
2391.7	0.33498	0.29427
2391.84	0.33218	0.29427
2391.97	0.28992	0.29427
2392.1	0.28983	0.29427
2392.24	0.30166	0.29427
2392.37	0.304	0.29427
2392.5	0.3177	0.29427
2392.64	0.27652	0.29427
2392.77	0.29859	0.29427
2392.9	0.27934	0.29427
2393.04	0.30339	0.29427
2393.17	0.30057	0.29427
2393.3	0.31404	0.29427
2393.44	0.226	0.29427
2393.57	0.32247	0.29427
2393.7	0.31786	0.29427
2393.84	0.31357	0.29427
2393.97	0.31158	0.29427
2394.1	0.26068	0.29427
2394.24	0.27283	0.29427
2394.37	0.31107	0.29427
2394.5	0.27361	0.29427
[truncated: 6,792 more rows]

## Sheet: Figure 3c
mismatch position 17	dGMM (kBT)	dGMM err (kBT)
C:C	6.685	0.3076
C:T	4.287	0.2158
C:A	2.699	0.1441
C:C mimatch position	dGMM (kBT)	dGMM err (kBT)
11	7.585	0.38309
13	7.831	0.5556
14	7.354	0.415
15	7.271	0.372
16	8.132	0.5937
17	7.96	0.18976

## Sheet: Figure 3d
C:C
torque (pN nm)	k1 (s-1)	k1 err (s-1)		torque (pN nm)	k2 (s-1)	k2 err (s-1)
-3.958	0.04524	0.00404		-3.958	0.0598	0.00482
-4.201	0.05067	0.00529		-4.201	0.04525	0.0039
-4.436	0.05167	0.00633		-4.436	0.02653	0.00239
-4.663	0.08332	0.01272		-4.663	0.01204	0.00125
-4.883	0.05734	0.01336		-4.883	0.00635	0.00111
-5.098	0.08524	0.02145		-5.098	0.00539	0.00091
-5.307	0.06048	0.01932		-5.307	0.00429	0.0008
-5.512	0.08614	0.0247		-5.512	0.0033	0.00074
-5.712	0.07662	0.02713		-5.712	0.00415	0.00132
-5.908	0.07374	0.02494		-5.908	0.00653	0.00159
-6.101	0.06066	0.02214		-6.101	0.00179	0.00103
C:T
torque (pN nm)	k1 (s-1)	k1 err (s-1)		torque (pN nm)	k2 (s-1)	k2 err (s-1)
-3.704	0.05064	0.00469		-3.704	0.09539	0.0061
-3.958	0.06654	0.00586		-3.958	0.05806	0.00318
-4.201	0.06416	0.00671		-4.201	0.03634	0.00249
-4.436	0.074	0.01221		-4.436	0.02607	0.00254
-4.663	0.04989	0.00855		-4.663	0.01581	0.00171
-4.883	0.04101	0.01259		-4.883	0.00787	0.0021
-5.098	0.04759	0.01678		-5.098	0.01768	0.00335
C:A
torque (pN nm)	k1 (s-1)	k1 err (s-1)		torque (pN nm)	k2 (s-1)	k2 err (s-1)
-3.704	0.07064	0.01159		-3.704	0.17842	0.0198
-3.958	0.0352	0.00489		-3.958	0.07658	0.00758
-4.201	0.02781	0.00494		-4.201	0.07367	0.0095
Fits:
C:C				C:T				C:A
torque (pN nm)	k1 (s-1)	k2 (s-1)		torque (pN nm)	k1 (s-1)	k2 (s-1)		torque (pN nm)	k1 (s-1)	k2 (s-1)
-6.5	0.08013	0.000629568		-6.5	0.09141	0.000590692		-6.5	0.05605	0.000575509
-6.4	0.07883	0.000749665		-6.4	0.08993	0.00070383		-6.4	0.05515	0.000687213
-6.3	0.07754	0.000892261		-6.3	0.08845	0.00083826		-6.3	0.05424	0.000820255
-6.2	0.07625	0.00106		-6.2	0.08698	0.000997897		-6.2	0.05333	0.000978628
-6.1	0.07496	0.00126		-6.1	0.08551	0.00119		-6.1	0.05243	0.00117
-6	0.07367	0.0015		-6	0.08404	0.00141		-6	0.05153	0.00139
-5.9	0.07239	0.00178		-5.9	0.08257	0.00168		-5.9	0.05063	0.00166
-5.8	0.07111	0.00212		-5.8	0.08111	0.00199		-5.8	0.04974	0.00197
-5.7	0.06983	0.00251		-5.7	0.07966	0.00237		-5.7	0.04884	0.00235
-5.6	0.06855	0.00298		-5.6	0.0782	0.00281		-5.6	0.04795	0.00279
-5.5	0.06728	0.00353		-5.5	0.07675	0.00333		-5.5	0.04706	0.00332
-5.4	0.06601	0.00418		-5.4	0.0753	0.00395		-5.4	0.04617	0.00395
-5.3	0.06474	0.00494		-5.3	0.07386	0.00468		-5.3	0.04529	0.00469
-5.2	0.06348	0.00585		-5.2	0.07241	0.00554		-5.2	0.0444	0.00556
-5.1	0.06222	0.00691		-5.1	0.07097	0.00655		-5.1	0.04352	0.0066
-5	0.06096	0.00816		-5	0.06954	0.00774		-5	0.04264	0.00782
-4.9	0.0597	0.00963		-4.9	0.0681	0.00914		-4.9	0.04176	0.00926
-4.8	0.05845	0.01136		-4.8	0.06667	0.01079		-4.8	0.04088	0.01096
-4.7	0.05719	0.01339		-4.7	0.06525	0.01272		-4.7	0.04001	0.01296
-4.6	0.05595	0.01576		-4.6	0.06382	0.01499		-4.6	0.03913	0.01531
-4.5	0.0547	0.01854		-4.5	0.0624	0.01765		-4.5	0.03826	0.01808
-4.4	0.05345	0.02178		-4.4	0.06098	0.02076		-4.4	0.03739	0.02132
-4.3	0.05221	0.02557		-4.3	0.05956	0.02439		-4.3	0.03652	0.02513
-4.2	0.05097	0.02999		-4.2	0.05814	0.02863		-4.2	0.03565	0.02958
-4.1	0.04973	0.03514		-4.1	0.05673	0.03357		-4.1	0.03479	0.03479
-4	0.0485	0.04112		-4	0.05532	0.03932		-4	0.03392	0.04088
-3.9	0.04726	0.04807		-3.9	0.05392	0.046		-3.9	0.03306	0.04797
-3.8	0.04603	0.05612		-3.8	0.05251	0.05375		-3.8	0.0322	0.05624
-3.7	0.0448	0.06544		-3.7	0.05111	0.06274		-3.7	0.03134	0.06584
-3.6	0.04358	0.07621		-3.6	0.04971	0.07313		-3.6	0.03048	0.077
-3.5	0.04236	0.08864		-3.5	0.04832	0.08512		-3.5	0.02963	0.08992
-3.4	0.04114	0.10294		-3.4	0.04693	0.09895		-3.4	0.02877	0.10487
-3.3	0.03992	0.11938		-3.3	0.04554	0.11485		-3.3	0.02792	0.12212
-3.2	0.0387	0.13822		-3.2	0.04415	0.1331		-3.2	0.02707	0.142
-3.1	0.03749	0.15979		-3.1	0.04277	0.15401		-3.1	0.02622	0.16486
-3	0.03629	0.18441		-3	0.04139	0.1779		-3	0.02538	0.19108

## Sheet: Figure 3e
C:C
torque (pN nm)	k3 (s-1)	k3 err (s-1)		torque (pN nm)	k4 (s-1)	k4 err (s-1)
-3.958	0.05106	0.00433		-3.958	0.91809	0.08728
-4.201	0.07611	0.00558		-4.201	0.88819	0.06385
-4.436	0.13648	0.00695		-4.436	0.79205	0.03985
-4.663	0.23816	0.00791		-4.663	0.62231	0.02036
-4.883	0.24554	0.00983		-4.883	0.53747	0.02125
-5.098	0.33285	0.00983		-5.098	0.53015	0.01695
-5.307	0.40721	0.01093		-5.307	0.37201	0.01028
-5.512	0.43141	0.01188		-5.512	0.26644	0.00751
-5.712	0.61448	0.02339		-5.712	0.13296	0.00533
-5.908	0.99099	0.02701		-5.908	0.12886	0.00398
-6.101	1.07661	0.03408		-6.101	0.08522	0.00314
C:T
torque (pN nm)	k3 (s-1)	k3 err (s-1)		torque (pN nm)	k4 (s-1)	k4 err (s-1)
-3.704	1.03204	0.02658		-3.704	1.28001	0.03113
-3.958	1.29129	0.02104		-3.958	0.96247	0.01554
-4.201	1.54898	0.02332		-4.201	0.82159	0.01257
-4.436	2.17438	0.03139		-4.436	0.69843	0.0109
-4.663	2.66356	0.02943		-4.663	0.64633	0.00783
-4.883	3.49468	0.05758		-4.883	0.24755	0.00473
-5.098	3.86939	0.06237		-5.098	0.28967	0.00556
C:A
torque (pN nm)	k3 (s-1)	k3 err (s-1)		torque (pN nm)	k4 (s-1)	k4 err (s-1)
-3.704	5.51418	0.26394		-3.704	1.12381	0.05541
-3.958	8.47865	0.2009		-3.958	1.19887	0.0292
-4.201	11.016	0.26833		-4.201	0.78485	0.02161
Fits:
C:C				C:T				C:A
torque (pN nm)	k3 (s-1)	k4 (s-1)		torque (pN nm)	k3 (s-1)	k4 (s-1)		torque (pN nm)	k3 (s-1)	k4 (s-1)
-6.5	0.37013	0.08498		-6.5	3.81278	0.08427		-6.5	18.1875	0.10103
-6.4	0.36052	0.09386		-6.4	3.71625	0.09307		-6.4	17.7651	0.11159
-6.3	0.35101	0.10363		-6.3	3.62054	0.10276		-6.3	17.3453	0.1232
-6.2	0.34158	0.11436		-6.2	3.52566	0.11339		-6.2	16.9282	0.13596
-6.1	0.33225	0.12614		-6.1	3.43163	0.12508		-6.1	16.5138	0.14997
-6	0.323	0.13907		-6	3.33846	0.1379		-6	16.1022	0.16534
-5.9	0.31386	0.15325		-5.9	3.24616	0.15196		-5.9	15.6934	0.1822
-5.8	0.3048	0.1688		-5.8	3.15475	0.16738		-5.8	15.2875	0.20068
-5.7	0.29585	0.18582		-5.7	3.06424	0.18426		-5.7	14.8845	0.22092
-5.6	0.28699	0.20446		-5.6	2.97464	0.20274		-5.6	14.4845	0.24308
-5.5	0.27824	0.22484		-5.5	2.88598	0.22295		-5.5	14.0876	0.26731
-5.4	0.26958	0.24712		-5.4	2.79827	0.24504		-5.4	13.6938	0.2938
-5.3	0.26103	0.27145		-5.3	2.71152	0.26917		-5.3	13.3031	0.32272
-5.2	0.25258	0.298		-5.2	2.62575	0.29549		-5.2	12.9157	0.35429
-5.1	0.24424	0.32694		-5.1	2.54099	0.3242		-5.1	12.5317	0.3887
-5	0.23601	0.35848		-5	2.45725	0.35547		-5	12.1511	0.4262
-4.9	0.22789	0.39281		-4.9	2.37455	0.38951		-4.9	11.774	0.46701
-4.8	0.21988	0.43015		-4.8	2.29291	0.42653		-4.8	11.4005	0.5114
-4.7	0.21198	0.47071		-4.7	2.21235	0.46676		-4.7	11.0307	0.55963
-4.6	0.2042	0.51475		-4.6	2.1329	0.51043		-4.6	10.6648	0.61199
-4.5	0.19654	0.56252		-4.5	2.05459	0.55779		-4.5	10.3028	0.66877
-4.4	0.18901	0.61426		-4.4	1.97743	0.6091		-4.4	9.94478	0.7303
-4.3	0.18159	0.67028		-4.3	1.90145	0.66464		-4.3	9.59097	0.79689
-4.2	0.1743	0.73084		-4.2	1.82668	0.7247		-4.2	9.24147	0.86889
-4.1	0.16715	0.79625		-4.1	1.75314	0.78956		-4.1	8.89641	0.94666
-4	0.16012	0.86683		-4	1.68088	0.85955		-4	8.55595	1.03057
-3.9	0.15322	0.9429		-3.9	1.60991	0.93497		-3.9	8.22024	1.12101
-3.8	0.14647	1.02478		-3.8	1.54027	1.01617		-3.8	7.88944	1.21836
-3.7	0.13985	1.11283		-3.7	1.47198	1.10348		-3.7	7.56373	1.32304
-3.6	0.13338	1.20739		-3.6	1.40509	1.19725		-3.6	7.24328	1.43546
-3.5	0.12705	1.30883		-3.5	1.33963	1.29783		-3.5	6.92829	1.55606
-3.4	0.12087	1.4175		-3.4	1.27563	1.40559		-3.4	6.61895	1.68526
-3.3	0.11485	1.53378		-3.3	1.21312	1.52089		-3.3	6.31546	1.82351
-3.2	0.10898	1.65805		-3.2	1.15215	1.64411		-3.2	6.01804	1.97124
-3.1	0.10326	1.79066		-3.1	1.09274	1.77562		-3.1	5.72689	2.12892
-3	0.09771	1.93202		-3	1.03493	1.91578		-3	5.44224	2.29697

## Sheet: Figure 4b
M5					M7					M11					M14					M17					WT
torque (pN nm)	torque err (pN nm)	time (s)	time err (s)		torque (pN nm)	torque err (pN nm)	time (s)	time err (s)		torque (pN nm)	torque err (pN nm)	time (s)	time err (s)		torque (pN nm)	torque err (pN nm)	time (s)	time err (s)		torque (pN nm)	torque err (pN nm)	time (s)	time err (s)		torque (pN nm)	torque err (pN nm)	time (s)	time err (s)
-7.54	0.25	29.29	4.14223		-7.54	0.25	4.94199	0.73671		-6.66	0.25	4.90774	0.80683		-7.54	0.25	6.58296	0.9706		-7.54	0.25	4.461	0.75405		-7.54	0.25	2.53998	0.4356
-7.108	0.25	50.99	7.51807		-7.108	0.25	5.91878	0.81301		-5.712	0.25	14.9147	2.13067		-6.66	0.25	7.33667	1.13207		-7.108	0.25	6.74763	1.23194		-7.108	0.25	3.13556	0.56316
-6.66	0.25	98.05	15.1294		-6.66	0.25	10.4534	1.37259		-5.203	0.25	18.8955	2.19656		-5.712	0.25	6.47116	0.99852		-6.66	0.25	5.04011	0.81761		-6.66	0.25	1.58259	0.29908
-6.196	0.25	111.71	14.7964		-6.196	0.25	30.812	4.23235		-4.663	0.25	36.6603	4.73282		-5.203	0.25	13.2804	1.93714		-6.196	0.25	9.06689	1.57834		-6.196	0.25	1.47074	0.23859
-5.712	0.25	165.56	26.8574		-5.712	0.25	53.0117	5.12484		-4.378	0.25	78.7134	10.1618		-4.663	0.25	21.9929	3.24268		-5.712	0.25	7.61255	1.20365		-5.712	0.25	2.7476	0.40511
-5.203	0.25	323.52	44.8642		-5.461	0.25	75.3519	9.89419		-4.08	0.25	87.1361	12.0836		-4.378	0.25	29.0148	4.27799		-5.203	0.25	12.5967	2.19281		-5.203	0.25	6.11213	0.97872
					-5.203	0.25	151.904	19.6107		-3.768	0.25	187.36	33.6509		-4.08	0.25	38.4373	5.23065		-4.663	0.25	10.8068	1.94096		-4.663	0.25	7.13455	1.15738
					-4.4	0.25	278.7	52.6694							-3.768	0.25	60.6057	8.74768		-4.08	0.25	42.0744	7.68169		-4.08	0.25	13.4577	2.54327
															-3.437	0.25	117.235	16.9214		-3.768	0.25	70.8286	10.4431		-3.437	0.25	6.88696	1.16411
																				-3.437	0.25	42.3612	7.60829		-3.08	0.25	9.16572	1.54929
																				-3.08	0.25	92.2857	18.8377
Fits:
torque (pN nm)	WT	M5	M7	M11	M14	M17
-2	20.0138	10446.7	8100.82	4827.44	3235	2131.62
-2.07071	18.7145	9360.05	7139.08	4120.72	2699.77	1742
-2.14141	17.5614	8411.64	6308.87	3525.38	2257.4	1425.96
-2.21212	16.5332	7580.62	5589.74	3022.59	1891.04	1169.24
-2.28283	15.6121	6849.73	4964.75	2596.89	1587.04	960.382
-2.35354	14.7834	6204.58	4419.86	2235.59	1334.3	790.216
-2.42424	14.0346	5633.18	3943.34	1928.23	1123.79	651.373
-2.49495	13.3552	5125.43	3525.41	1666.18	948.136	537.921
-2.56566	12.7366	4672.85	3157.84	1442.26	801.307	445.086
-2.63636	12.1712	4268.26	2833.73	1250.54	678.364	369.012
-2.70707	11.6527	3905.57	2547.21	1086.05	575.249	306.586
-2.77778	11.1756	3579.59	2293.34	944.666	488.626	255.286
-2.84848	10.7354	3285.87	2067.88	822.912	415.743	213.072
-2.91919	10.3279	3020.61	1867.23	717.883	354.328	178.284
-2.9899	9.9498	2780.52	1688.3	627.129	302.499	149.576
-3.06061	9.59799	2562.77	1528.45	548.586	258.697	125.852
-3.13131	9.26989	2364.88	1385.38	480.508	221.629	106.218
-3.20202	8.96319	2184.73	1257.12	421.414	190.215	89.9454
-3.27273	8.67588	2020.43	1141.95	370.048	163.558	76.4389
-3.34343	8.40619	1870.35	1038.37	325.34	140.909	65.211
-3.41414	8.15255	1733.04	945.097	286.378	121.64	55.8626
-3.48485	7.91359	1607.24	860.983	252.381	105.226	48.0664
-3.55556	7.68805	1491.83	785.036	222.683	91.2278	41.5536
-3.62626	7.47484	1385.8	716.378	196.712	79.2744	36.1033
-3.69697	7.27298	1288.29	654.241	173.975	69.0549	31.5335
-3.76768	7.08159	1198.49	597.944	154.049	60.3072	27.6946
-3.83838	6.89986	1115.72	546.887	136.569	52.8104	24.4627
-3.90909	6.72708	1039.34	500.536	121.22	46.3777	21.7359
-3.9798	6.5626	968.788	458.419	107.73	40.8513	19.4298
-4.05051	6.40584	903.56	420.116	95.8632	36.0975	17.4745
-4.12121	6.25627	843.201	385.253	85.4151	32.0031	15.8122
-4.19192	6.11339	787.3	353.494	76.2082	28.472	14.3948
-4.26263	5.97677	735.487	324.542	68.0884	25.4226	13.1826
-4.33333	5.846	687.426	298.13	60.9214	22.7856	12.1424
-4.40404	5.72072	642.812	274.017	54.5904	20.5018	11.2466
-4.47475	5.60057	601.37	251.99	48.9933	18.5209	10.4723
-4.54545	5.48525	562.849	231.855	44.0414	16.8001	9.80046
-4.61616	5.37448	527.02	213.438	39.6567	15.3027	9.21501
-4.68687	5.26798	493.674	196.583	35.7713	13.9975	8.70264
-4.75758	5.16551	462.622	181.149	32.3256	12.8577	8.25221
-4.82828	5.06685	433.69	167.008	29.2676	11.8604	7.85435
-4.89899	4.97179	406.718	154.046	26.5514	10.9861	7.50125
-4.9697	4.88012	381.56	142.157	24.1369	10.2179	7.18632
-5.0404	4.79168	358.084	131.248	21.9889	9.54149	6.90404
-5.11111	4.70628	336.166	121.234	20.0764	8.9444	6.64976
-5.18182	4.62378	315.694	112.036	18.3721	8.41605	6.41957
-5.25253	4.54403	296.563	103.585	16.8521	7.94731	6.21015
-5.32323	4.46689	278.679	95.8172	15.4952	7.5303	6.01871
-5.39394	4.39224	261.952	88.6735	14.2828	7.15826	5.84289
-5.46465	4.31995	246.303	82.1015	13.1985	6.82535	5.68067
-5.53535	4.24991	231.656	76.0531	12.2279	6.52654	5.53035
-5.60606	4.18202	217.942	70.4844	11.358	6.25749	5.39049
-5.67677	4.11618	205.097	65.3556	10.5777	6.01445	5.25985
-5.74747	4.0523	193.061	60.6302	9.87697	5.79417	5.13736
-5.81818	3.99029	181.78	56.2749	9.24692	5.59384	5.02213
-5.88889	3.93006	171.204	52.2593	8.67978	5.41103	4.91337
-5.9596	3.87155	161.284	48.5557	8.16862	5.24364	4.81041
-6.0303	3.81467	151.978	45.1387	7.70733	5.08983	4.71268
-6.10101	3.75937	143.245	41.985	7.29046	4.94803	4.61968
-6.17172	3.70556	135.048	39.0735	6.91322	4.81684	4.53097
-6.24242	3.6532	127.35	36.3847	6.57133	4.69508	4.44617
-6.31313	3.60222	120.121	33.9008	6.261	4.58169	4.36496
-6.38384	3.55258	113.329	31.6054	5.97887	4.47575	4.28704
-6.45455	3.5042	106.947	29.4836	5.72195	4.37648	4.21215
-6.52525	3.45706	100.948	27.5216	5.48759	4.28318	4.14007
-6.59596	3.4111	95.3075	25.7069	5.27342	4.19524	4.07061
-6.66667	3.36627	90.0036	24.0279	5.07735	4.11213	4.00358
-6.73737	3.32254	85.0148	22.474	4.89751	4.03337	3.93883
-6.80808	3.27986	80.3212	21.0354	4.73223	3.95855	3.87621
-6.87879	3.2382	75.9044	19.7032	4.58003	3.88732	3.8156
-6.94949	3.19751	71.7472	18.4691	4.43959	3.81934	3.75687
-7.0202	3.15777	67.8336	17.3255	4.30974	3.75435	3.69993
-7.09091	3.11894	64.1484	16.2656	4.18942	3.69208	3.64468
-7.16162	3.08099	60.6776	15.2828	4.07769	3.63233	3.59103
-7.23232	3.04389	57.4081	14.3713	3.97372	3.57488	3.5389
-7.30303	3.00761	54.3277	13.5256	3.87677	3.51957	3.48822
-7.37374	2.97212	51.4249	12.7407	3.78615	3.46624	3.43892
-7.44444	2.9374	48.6889	12.0121	3.70127	3.41474	3.39094
-7.51515	2.90342	46.1096	11.3354	3.6216	3.36496	3.34423
-7.58586	2.87015	43.6777	10.7068	3.54666	3.31678	3.29871
-7.65657	2.83758	41.3843	10.1227	3.47602	3.27011	3.25436
-7.72727	2.80569	39.2212	9.57967	3.40929	3.22483	3.21111
-7.79798	2.77444	37.1805	9.07468	3.34613	3.18089	3.16893
-7.86869	2.74383	35.2551	8.60491	3.28623	3.13819	3.12777
-7.93939	2.71382	33.4381	8.16774	3.22931	3.09668	3.08759
-8.0101	2.68442	31.7231	7.76075	3.17511	3.05628	3.04837
-8.08081	2.65558	30.1042	7.38171	3.12342	3.01695	3.01005
-8.15152	2.62731	28.5757	7.02856	3.07402	2.97863	2.97261
-8.22222	2.59957	27.1324	6.69941	3.02675	2.94127	2.93603
-8.29293	2.57236	25.7692	6.3925	2.98142	2.90483	2.90026
-8.36364	2.54566	24.4816	6.10619	2.9379	2.86926	2.86528
-8.43434	2.51946	23.2651	5.839	2.89605	2.83454	2.83107
-8.50505	2.49374	22.1156	5.58953	2.85574	2.80062	2.79759
-8.57576	2.46849	21.0294	5.3565	2.81687	2.76747	2.76483
-8.64646	2.44369	20.0027	5.13872	2.77934	2.73506	2.73276
-8.71717	2.41934	19.0321	4.9351	2.74305	2.70336	2.70136
-8.78788	2.39542	18.1144	4.74461	2.70792	2.67235	2.6706
-8.85859	2.37191	17.2467	4.56632	2.67388	2.642	2.64048
-8.92929	2.34882	16.4261	4.39935	2.64087	2.61229	2.61096
-9	2.32612	15.6498	4.24291	2.60881	2.58319	2.58203

## Sheet: Figure 4c
0 pN nm					3.4 pN nm					5.2 pN nm					6.7 pN nm
mismatch position	normalized time	normalized time err			mismatch position	normalized time	normalized time err			mismatch position	normalized time	normalized time err			mismatch position	normalized time	normalized time err
3	417.515	131.392			14	17.0227	3.78368			5	52.95	11.23			5	31.23	7.37
5	433.383	190.775			17	6.98048	1.62531			7	24.8529	5.11193			7	3.33381	0.74172
11	562.205	196.3			21	1.98	0.63524			11	3.09148	0.61173			11	1.56519	0.3811
17	563.513	95.0714								14	2.17279	0.47064			14	2.33983	0.55404
21	387.289	60.3809								17	1.27778	0.28581			17	1.50962	0.39
26	324.506	45.8915								21	1.28	0.31			21	1.03	0.25
32	0.81864	0.14394
Fits:
# MMpos	0.0 pNnm	-3.4 pNnm	-5.2 pNnm	-6.7 pNnm
1	831.489	607.277	480.803	395.859
2	829.496	444.648	278.956	189.282
3	827.189	325.673	162.064	90.8207
4	824.531	238.635	94.3715	43.8914
5	821.476	174.96	55.1699	21.5236
6	817.975	128.377	32.4679	10.8625
7	813.969	94.2988	19.321	5.78109
8	809.391	69.3679	11.7074	3.35914
9	804.166	51.1291	7.29839	2.20478
10	798.206	37.7861	4.74507	1.65457
11	791.412	28.0246	3.26642	1.39233
12	783.672	20.8833	2.41012	1.26734
13	774.856	15.6588	1.91422	1.20776
14	764.817	11.8365	1.62704	1.17937
15	753.39	9.0399	1.46073	1.16583
16	740.383	6.99361	1.3644	1.15938
17	725.581	5.49608	1.3086	1.15631
18	708.737	4.39981	1.27626	1.15484
19	689.572	3.59682	1.25747	1.15413
20	667.765	3.00803	1.2465	1.15379
21	642.955	2.57545	1.23999	1.15361
22	614.73	2.25647	1.23594	1.15348
23	582.618	2.01967	1.23312	1.15335
24	546.087	1.84173	1.23067	1.15311
25	504.529	1.70512	1.22783	1.15266
26	457.252	1.59639	1.22374	1.15171
27	403.47	1.50483	1.21714	1.14973
28	342.289	1.42143	1.20603	1.14559
29	272.691	1.33796	1.18699	1.13689
30	193.518	1.24621	1.1542	1.11863
31	103.454	1.13713	1.09764	1.08034
32	1	1	1	1

[truncated: 21 more sheets: Figure 5b, Figure 6c, Figure 6d, SI Figure 4a, SI Figure 4b, SI Figure 4c, SI Figure 4d, SI Figure 4e, SI Figure 4f, SI Figure 4g, SI Figure 5a-b, SI Figure 5c-d, SI Figure 5e, SI Figure 6b, SI Figure 6c, SI Figure 6d, SI Figure 7a-b, SI Figure 7c, SI Figure 7d, SI Figure 8a …]
